# Supplementary material for: Network-Based Assessment of Adverse Drug Reaction Risk in Polypharmacy Using High-Throughput Screening Data
Source: Int J Mol Sci. 2019 Jan 17;20(2):386. doi: 10.3390/ijms20020386 (PMC6358820; doi:10.3390/ijms20020386)
Supplement: Supplementary file 1 [file ijms-20-00386-s001.zip › SupplementaryMaterials/SupplementaryFile01.gml]

Creator "igraph version 1.2.0 Thu Oct 25 20:48:15 2018"
Version 1
graph
[
  directed 1
  node
  [
    id 0
    id1 0
    id2 NaN
    label1 "BRD-A84189516"
    label2 "NA"
    Redundancy1 1
    Redundancy2 NaN
    grado1 67
    grado2 NaN
    ClusteringRobbinsAlexander1 0.442096447152367
    ClusteringRobbinsAlexander2 NaN
    ClusteringDot1 0.306007378172232
    ClusteringDot2 NaN
    type1 "DRUG"
    type2 "NA"
    color1 "blueviolet"
    color2 "NA"
    drugName "baccatin-III"
    xref "NA"
    name "BRD-A84189516"
    degreetriin 0
    degreetriout 67
    betweennesstri 0
    type "DRUG"
    color "blueviolet"
  ]
  node
  [
    id 1
    id1 1
    id2 NaN
    label1 "BRD-K15916496"
    label2 "NA"
    Redundancy1 1
    Redundancy2 NaN
    grado1 81
    grado2 NaN
    ClusteringRobbinsAlexander1 0.442096447152367
    ClusteringRobbinsAlexander2 NaN
    ClusteringDot1 0.263344149908818
    ClusteringDot2 NaN
    type1 "DRUG"
    type2 "NA"
    color1 "blueviolet"
    color2 "NA"
    drugName "clotrimazole"
    xref "NA"
    name "BRD-K15916496"
    degreetriin 0
    degreetriout 81
    betweennesstri 0
    type "DRUG"
    color "blueviolet"
  ]
  node
  [
    id 2
    id1 2
    id2 NaN
    label1 "BRD-K07996107"
    label2 "NA"
    Redundancy1 1
    Redundancy2 NaN
    grado1 60
    grado2 NaN
    ClusteringRobbinsAlexander1 0.442096447152367
    ClusteringRobbinsAlexander2 NaN
    ClusteringDot1 0.28902953040491
    ClusteringDot2 NaN
    type1 "DRUG"
    type2 "NA"
    color1 "blueviolet"
    color2 "NA"
    drugName "harpagoside"
    xref "NA"
    name "BRD-K07996107"
    degreetriin 0
    degreetriout 60
    betweennesstri 0
    type "DRUG"
    color "blueviolet"
  ]
  node
  [
    id 3
    id1 3
    id2 NaN
    label1 "BRD-K54708045"
    label2 "NA"
    Redundancy1 1
    Redundancy2 NaN
    grado1 73
    grado2 NaN
    ClusteringRobbinsAlexander1 0.442096447152367
    ClusteringRobbinsAlexander2 NaN
    ClusteringDot1 0.322308158603257
    ClusteringDot2 NaN
    type1 "DRUG"
    type2 "NA"
    color1 "blueviolet"
    color2 "NA"
    drugName "nTZDpa"
    xref "NA"
    name "BRD-K54708045"
    degreetriin 0
    degreetriout 73
    betweennesstri 0
    type "DRUG"
    color "blueviolet"
  ]
  node
  [
    id 4
    id1 4
    id2 NaN
    label1 "BRD-A31159102"
    label2 "NA"
    Redundancy1 1
    Redundancy2 NaN
    grado1 73
    grado2 NaN
    ClusteringRobbinsAlexander1 0.442096447152367
    ClusteringRobbinsAlexander2 NaN
    ClusteringDot1 0.283860663411126
    ClusteringDot2 NaN
    type1 "DRUG"
    type2 "NA"
    color1 "blueviolet"
    color2 "NA"
    drugName "fluoxetine"
    xref "NA"
    name "BRD-A31159102"
    degreetriin 0
    degreetriout 73
    betweennesstri 0
    type "DRUG"
    color "blueviolet"
  ]
  node
  [
    id 5
    id1 5
    id2 NaN
    label1 "BRD-K46766488"
    label2 "NA"
    Redundancy1 1
    Redundancy2 NaN
    grado1 71
    grado2 NaN
    ClusteringRobbinsAlexander1 0.442096447152367
    ClusteringRobbinsAlexander2 NaN
    ClusteringDot1 0.291285522896878
    ClusteringDot2 NaN
    type1 "DRUG"
    type2 "NA"
    color1 "blueviolet"
    color2 "NA"
    drugName "S-14506"
    xref "NA"
    name "BRD-K46766488"
    degreetriin 0
    degreetriout 71
    betweennesstri 0
    type "DRUG"
    color "blueviolet"
  ]
  node
  [
    id 6
    id1 6
    id2 NaN
    label1 "BRD-A55484088"
    label2 "NA"
    Redundancy1 1
    Redundancy2 NaN
    grado1 74
    grado2 NaN
    ClusteringRobbinsAlexander1 0.442096447152367
    ClusteringRobbinsAlexander2 NaN
    ClusteringDot1 0.317194284943395
    ClusteringDot2 NaN
    type1 "DRUG"
    type2 "NA"
    color1 "blueviolet"
    color2 "NA"
    drugName "BNTX"
    xref "NA"
    name "BRD-A55484088"
    degreetriin 0
    degreetriout 74
    betweennesstri 0
    type "DRUG"
    color "blueviolet"
  ]
  node
  [
    id 7
    id1 7
    id2 NaN
    label1 "BRD-K29905972"
    label2 "NA"
    Redundancy1 1
    Redundancy2 NaN
    grado1 81
    grado2 NaN
    ClusteringRobbinsAlexander1 0.442096447152367
    ClusteringRobbinsAlexander2 NaN
    ClusteringDot1 0.283795847670097
    ClusteringDot2 NaN
    type1 "DRUG"
    type2 "NA"
    color1 "blueviolet"
    color2 "NA"
    drugName "axitinib"
    xref "NA"
    name "BRD-K29905972"
    degreetriin 0
    degreetriout 81
    betweennesstri 0
    type "DRUG"
    color "blueviolet"
  ]
  node
  [
    id 8
    id1 8
    id2 NaN
    label1 "BRD-K92049597"
    label2 "NA"
    Redundancy1 1
    Redundancy2 NaN
    grado1 82
    grado2 NaN
    ClusteringRobbinsAlexander1 0.442096447152367
    ClusteringRobbinsAlexander2 NaN
    ClusteringDot1 0.282919584031782
    ClusteringDot2 NaN
    type1 "DRUG"
    type2 "NA"
    color1 "blueviolet"
    color2 "NA"
    drugName "triamterene"
    xref "NA"
    name "BRD-K92049597"
    degreetriin 0
    degreetriout 82
    betweennesstri 0
    type "DRUG"
    color "blueviolet"
  ]
  node
  [
    id 9
    id1 9
    id2 NaN
    label1 "BRD-K88679075"
    label2 "NA"
    Redundancy1 1
    Redundancy2 NaN
    grado1 81
    grado2 NaN
    ClusteringRobbinsAlexander1 0.442096447152367
    ClusteringRobbinsAlexander2 NaN
    ClusteringDot1 0.278823481750455
    ClusteringDot2 NaN
    type1 "DRUG"
    type2 "NA"
    color1 "blueviolet"
    color2 "NA"
    drugName "methandriol"
    xref "NA"
    name "BRD-K88679075"
    degreetriin 0
    degreetriout 81
    betweennesstri 0
    type "DRUG"
    color "blueviolet"
  ]
  node
  [
    id 10
    id1 10
    id2 NaN
    label1 "BRD-K08135697"
    label2 "NA"
    Redundancy1 1
    Redundancy2 NaN
    grado1 80
    grado2 NaN
    ClusteringRobbinsAlexander1 0.442096447152367
    ClusteringRobbinsAlexander2 NaN
    ClusteringDot1 0.290405048602244
    ClusteringDot2 NaN
    type1 "DRUG"
    type2 "NA"
    color1 "blueviolet"
    color2 "NA"
    drugName "BG-1024"
    xref "NA"
    name "BRD-K08135697"
    degreetriin 0
    degreetriout 80
    betweennesstri 0
    type "DRUG"
    color "blueviolet"
  ]
  node
  [
    id 11
    id1 11
    id2 NaN
    label1 "BRD-K46469693"
    label2 "NA"
    Redundancy1 1
    Redundancy2 NaN
    grado1 80
    grado2 NaN
    ClusteringRobbinsAlexander1 0.442096447152367
    ClusteringRobbinsAlexander2 NaN
    ClusteringDot1 0.264812226395392
    ClusteringDot2 NaN
    type1 "DRUG"
    type2 "NA"
    color1 "blueviolet"
    color2 "NA"
    drugName "SCH-442416"
    xref "NA"
    name "BRD-K46469693"
    degreetriin 0
    degreetriout 80
    betweennesstri 0
    type "DRUG"
    color "blueviolet"
  ]
  node
  [
    id 12
    id1 12
    id2 NaN
    label1 "BRD-K19812755"
    label2 "NA"
    Redundancy1 1
    Redundancy2 NaN
    grado1 73
    grado2 NaN
    ClusteringRobbinsAlexander1 0.442096447152367
    ClusteringRobbinsAlexander2 NaN
    ClusteringDot1 0.290052004193275
    ClusteringDot2 NaN
    type1 "DRUG"
    type2 "NA"
    color1 "blueviolet"
    color2 "NA"
    drugName "KU-C104224"
    xref "NA"
    name "BRD-K19812755"
    degreetriin 0
    degreetriout 73
    betweennesstri 0
    type "DRUG"
    color "blueviolet"
  ]
  node
  [
    id 13
    id1 13
    id2 NaN
    label1 "BRD-K40738845"
    label2 "NA"
    Redundancy1 1
    Redundancy2 NaN
    grado1 70
    grado2 NaN
    ClusteringRobbinsAlexander1 0.442096447152367
    ClusteringRobbinsAlexander2 NaN
    ClusteringDot1 0.299026837164404
    ClusteringDot2 NaN
    type1 "DRUG"
    type2 "NA"
    color1 "blueviolet"
    color2 "NA"
    drugName "BMS-777607"
    xref "NA"
    name "BRD-K40738845"
    degreetriin 0
    degreetriout 70
    betweennesstri 0
    type "DRUG"
    color "blueviolet"
  ]
  node
  [
    id 14
    id1 14
    id2 NaN
    label1 "BRD-A12409803"
    label2 "NA"
    Redundancy1 1
    Redundancy2 NaN
    grado1 77
    grado2 NaN
    ClusteringRobbinsAlexander1 0.442096447152367
    ClusteringRobbinsAlexander2 NaN
    ClusteringDot1 0.274086615611708
    ClusteringDot2 NaN
    type1 "DRUG"
    type2 "NA"
    color1 "blueviolet"
    color2 "NA"
    drugName "orteronel"
    xref "NA"
    name "BRD-A12409803"
    degreetriin 0
    degreetriout 77
    betweennesstri 0
    type "DRUG"
    color "blueviolet"
  ]
  node
  [
    id 15
    id1 15
    id2 NaN
    label1 "BRD-A37776212"
    label2 "NA"
    Redundancy1 1
    Redundancy2 NaN
    grado1 83
    grado2 NaN
    ClusteringRobbinsAlexander1 0.442096447152367
    ClusteringRobbinsAlexander2 NaN
    ClusteringDot1 0.291175402009093
    ClusteringDot2 NaN
    type1 "DRUG"
    type2 "NA"
    color1 "blueviolet"
    color2 "NA"
    drugName "ICI-204448"
    xref "NA"
    name "BRD-A37776212"
    degreetriin 0
    degreetriout 83
    betweennesstri 0
    type "DRUG"
    color "blueviolet"
  ]
  node
  [
    id 16
    id1 16
    id2 NaN
    label1 "BRD-K45758869"
    label2 "NA"
    Redundancy1 1
    Redundancy2 NaN
    grado1 72
    grado2 NaN
    ClusteringRobbinsAlexander1 0.442096447152367
    ClusteringRobbinsAlexander2 NaN
    ClusteringDot1 0.283682792126452
    ClusteringDot2 NaN
    type1 "DRUG"
    type2 "NA"
    color1 "blueviolet"
    color2 "NA"
    drugName "SD-8-005"
    xref "NA"
    name "BRD-K45758869"
    degreetriin 0
    degreetriout 72
    betweennesstri 0
    type "DRUG"
    color "blueviolet"
  ]
  node
  [
    id 17
    id1 17
    id2 NaN
    label1 "BRD-K47192521"
    label2 "NA"
    Redundancy1 1
    Redundancy2 NaN
    grado1 77
    grado2 NaN
    ClusteringRobbinsAlexander1 0.442096447152367
    ClusteringRobbinsAlexander2 NaN
    ClusteringDot1 0.265650685148413
    ClusteringDot2 NaN
    type1 "DRUG"
    type2 "NA"
    color1 "blueviolet"
    color2 "NA"
    drugName "icosapent"
    xref "NA"
    name "BRD-K47192521"
    degreetriin 0
    degreetriout 77
    betweennesstri 0
    type "DRUG"
    color "blueviolet"
  ]
  node
  [
    id 18
    id1 18
    id2 NaN
    label1 "BRD-K38615104"
    label2 "NA"
    Redundancy1 1
    Redundancy2 NaN
    grado1 87
    grado2 NaN
    ClusteringRobbinsAlexander1 0.442096447152367
    ClusteringRobbinsAlexander2 NaN
    ClusteringDot1 0.308287486669576
    ClusteringDot2 NaN
    type1 "DRUG"
    type2 "NA"
    color1 "blueviolet"
    color2 "NA"
    drugName "A-443644"
    xref "NA"
    name "BRD-K38615104"
    degreetriin 0
    degreetriout 87
    betweennesstri 0
    type "DRUG"
    color "blueviolet"
  ]
  node
  [
    id 19
    id1 19
    id2 NaN
    label1 "BRD-K34206396"
    label2 "NA"
    Redundancy1 1
    Redundancy2 NaN
    grado1 72
    grado2 NaN
    ClusteringRobbinsAlexander1 0.442096447152367
    ClusteringRobbinsAlexander2 NaN
    ClusteringDot1 0.325809071180801
    ClusteringDot2 NaN
    type1 "DRUG"
    type2 "NA"
    color1 "blueviolet"
    color2 "NA"
    drugName "SA-84512"
    xref "NA"
    name "BRD-K34206396"
    degreetriin 0
    degreetriout 72
    betweennesstri 0
    type "DRUG"
    color "blueviolet"
  ]
  node
  [
    id 20
    id1 20
    id2 NaN
    label1 "BRD-K02646507"
    label2 "NA"
    Redundancy1 1
    Redundancy2 NaN
    grado1 67
    grado2 NaN
    ClusteringRobbinsAlexander1 0.442096447152367
    ClusteringRobbinsAlexander2 NaN
    ClusteringDot1 0.29959138305576
    ClusteringDot2 NaN
    type1 "DRUG"
    type2 "NA"
    color1 "blueviolet"
    color2 "NA"
    drugName "KU-C104250"
    xref "NA"
    name "BRD-K02646507"
    degreetriin 0
    degreetriout 67
    betweennesstri 0
    type "DRUG"
    color "blueviolet"
  ]
  node
  [
    id 21
    id1 21
    id2 365
    label1 "GO:0051491"
    label2 "365"
    Redundancy1 1
    Redundancy2 0
    grado1 593
    grado2 1
    ClusteringRobbinsAlexander1 0.442096447152367
    ClusteringRobbinsAlexander2 0.0257589696412144
    ClusteringDot1 0.09209346880223
    ClusteringDot2 1
    type1 "GO"
    type2 "GO"
    color1 "cornflowerblue"
    color2 "cornflowerblue"
    drugName "NA"
    xref "GO:0051491"
    name "GO:0051491"
    degreetriin 593
    degreetriout 1
    betweennesstri 586.5
    type "GO"
    color "cornflowerblue"
  ]
  node
  [
    id 22
    id1 22
    id2 NaN
    label1 "BRD-K68997413"
    label2 "NA"
    Redundancy1 1
    Redundancy2 NaN
    grado1 82
    grado2 NaN
    ClusteringRobbinsAlexander1 0.442096447152367
    ClusteringRobbinsAlexander2 NaN
    ClusteringDot1 0.268574103845605
    ClusteringDot2 NaN
    type1 "DRUG"
    type2 "NA"
    color1 "blueviolet"
    color2 "NA"
    drugName "PF-3845"
    xref "NA"
    name "BRD-K68997413"
    degreetriin 0
    degreetriout 82
    betweennesstri 0
    type "DRUG"
    color "blueviolet"
  ]
  node
  [
    id 23
    id1 23
    id2 NaN
    label1 "BRD-K13819402"
    label2 "NA"
    Redundancy1 1
    Redundancy2 NaN
    grado1 68
    grado2 NaN
    ClusteringRobbinsAlexander1 0.442096447152367
    ClusteringRobbinsAlexander2 NaN
    ClusteringDot1 0.299334007154138
    ClusteringDot2 NaN
    type1 "DRUG"
    type2 "NA"
    color1 "blueviolet"
    color2 "NA"
    drugName "desoxypeganine"
    xref "NA"
    name "BRD-K13819402"
    degreetriin 0
    degreetriout 68
    betweennesstri 0
    type "DRUG"
    color "blueviolet"
  ]
  node
  [
    id 24
    id1 24
    id2 NaN
    label1 "BRD-K14402394"
    label2 "NA"
    Redundancy1 1
    Redundancy2 NaN
    grado1 72
    grado2 NaN
    ClusteringRobbinsAlexander1 0.442096447152367
    ClusteringRobbinsAlexander2 NaN
    ClusteringDot1 0.278187042886528
    ClusteringDot2 NaN
    type1 "DRUG"
    type2 "NA"
    color1 "blueviolet"
    color2 "NA"
    drugName "KU-C104236N"
    xref "NA"
    name "BRD-K14402394"
    degreetriin 0
    degreetriout 72
    betweennesstri 0
    type "DRUG"
    color "blueviolet"
  ]
  node
  [
    id 25
    id1 25
    id2 NaN
    label1 "BRD-K13078532"
    label2 "NA"
    Redundancy1 1
    Redundancy2 NaN
    grado1 81
    grado2 NaN
    ClusteringRobbinsAlexander1 0.442096447152367
    ClusteringRobbinsAlexander2 NaN
    ClusteringDot1 0.28850072463608
    ClusteringDot2 NaN
    type1 "DRUG"
    type2 "NA"
    color1 "blueviolet"
    color2 "NA"
    drugName "hydrochlorothiazide"
    xref "NA"
    name "BRD-K13078532"
    degreetriin 0
    degreetriout 81
    betweennesstri 0
    type "DRUG"
    color "blueviolet"
  ]
  node
  [
    id 26
    id1 26
    id2 NaN
    label1 "BRD-K13296708"
    label2 "NA"
    Redundancy1 1
    Redundancy2 NaN
    grado1 79
    grado2 NaN
    ClusteringRobbinsAlexander1 0.442096447152367
    ClusteringRobbinsAlexander2 NaN
    ClusteringDot1 0.273419582303992
    ClusteringDot2 NaN
    type1 "DRUG"
    type2 "NA"
    color1 "blueviolet"
    color2 "NA"
    drugName "rimonabant"
    xref "NA"
    name "BRD-K13296708"
    degreetriin 0
    degreetriout 79
    betweennesstri 0
    type "DRUG"
    color "blueviolet"
  ]
  node
  [
    id 27
    id1 27
    id2 NaN
    label1 "BRD-A94709349"
    label2 "NA"
    Redundancy1 1
    Redundancy2 NaN
    grado1 80
    grado2 NaN
    ClusteringRobbinsAlexander1 0.442096447152367
    ClusteringRobbinsAlexander2 NaN
    ClusteringDot1 0.318393171186785
    ClusteringDot2 NaN
    type1 "DRUG"
    type2 "NA"
    color1 "blueviolet"
    color2 "NA"
    drugName "metaxalone"
    xref "NA"
    name "BRD-A94709349"
    degreetriin 0
    degreetriout 80
    betweennesstri 0
    type "DRUG"
    color "blueviolet"
  ]
  node
  [
    id 28
    id1 28
    id2 NaN
    label1 "BRD-K87634564"
    label2 "NA"
    Redundancy1 1
    Redundancy2 NaN
    grado1 84
    grado2 NaN
    ClusteringRobbinsAlexander1 0.442096447152367
    ClusteringRobbinsAlexander2 NaN
    ClusteringDot1 0.225994114214348
    ClusteringDot2 NaN
    type1 "DRUG"
    type2 "NA"
    color1 "blueviolet"
    color2 "NA"
    drugName "BG-1030"
    xref "NA"
    name "BRD-K87634564"
    degreetriin 0
    degreetriout 84
    betweennesstri 0
    type "DRUG"
    color "blueviolet"
  ]
  node
  [
    id 29
    id1 29
    id2 NaN
    label1 "BRD-K46883633"
    label2 "NA"
    Redundancy1 1
    Redundancy2 NaN
    grado1 39
    grado2 NaN
    ClusteringRobbinsAlexander1 0.442096447152367
    ClusteringRobbinsAlexander2 NaN
    ClusteringDot1 0.21029767726421
    ClusteringDot2 NaN
    type1 "DRUG"
    type2 "NA"
    color1 "blueviolet"
    color2 "NA"
    drugName "SA-1937536"
    xref "NA"
    name "BRD-K46883633"
    degreetriin 0
    degreetriout 39
    betweennesstri 0
    type "DRUG"
    color "blueviolet"
  ]
  node
  [
    id 30
    id1 30
    id2 NaN
    label1 "BRD-K66638849"
    label2 "NA"
    Redundancy1 1
    Redundancy2 NaN
    grado1 75
    grado2 NaN
    ClusteringRobbinsAlexander1 0.442096447152367
    ClusteringRobbinsAlexander2 NaN
    ClusteringDot1 0.320361469935451
    ClusteringDot2 NaN
    type1 "DRUG"
    type2 "NA"
    color1 "blueviolet"
    color2 "NA"
    drugName "SA-1456170"
    xref "NA"
    name "BRD-K66638849"
    degreetriin 0
    degreetriout 75
    betweennesstri 0
    type "DRUG"
    color "blueviolet"
  ]
  node
  [
    id 31
    id1 31
    id2 NaN
    label1 "BRD-A60583491"
    label2 "NA"
    Redundancy1 0.999629766753054
    Redundancy2 NaN
    grado1 74
    grado2 NaN
    ClusteringRobbinsAlexander1 0.442096447152367
    ClusteringRobbinsAlexander2 NaN
    ClusteringDot1 0.242053687593823
    ClusteringDot2 NaN
    type1 "DRUG"
    type2 "NA"
    color1 "blueviolet"
    color2 "NA"
    drugName "nitrarine"
    xref "NA"
    name "BRD-A60583491"
    degreetriin 0
    degreetriout 74
    betweennesstri 0
    type "DRUG"
    color "blueviolet"
  ]
  node
  [
    id 32
    id1 32
    id2 NaN
    label1 "BRD-A71033472"
    label2 "NA"
    Redundancy1 1
    Redundancy2 NaN
    grado1 83
    grado2 NaN
    ClusteringRobbinsAlexander1 0.442096447152367
    ClusteringRobbinsAlexander2 NaN
    ClusteringDot1 0.295607768961821
    ClusteringDot2 NaN
    type1 "DRUG"
    type2 "NA"
    color1 "blueviolet"
    color2 "NA"
    drugName "fendiline"
    xref "NA"
    name "BRD-A71033472"
    degreetriin 0
    degreetriout 83
    betweennesstri 0
    type "DRUG"
    color "blueviolet"
  ]
  node
  [
    id 33
    id1 33
    id2 NaN
    label1 "BRD-A09495397"
    label2 "NA"
    Redundancy1 1
    Redundancy2 NaN
    grado1 82
    grado2 NaN
    ClusteringRobbinsAlexander1 0.442096447152367
    ClusteringRobbinsAlexander2 NaN
    ClusteringDot1 0.291759618722711
    ClusteringDot2 NaN
    type1 "DRUG"
    type2 "NA"
    color1 "blueviolet"
    color2 "NA"
    drugName "bicuculline"
    xref "NA"
    name "BRD-A09495397"
    degreetriin 0
    degreetriout 82
    betweennesstri 0
    type "DRUG"
    color "blueviolet"
  ]
  node
  [
    id 34
    id1 34
    id2 NaN
    label1 "BRD-K45253154"
    label2 "NA"
    Redundancy1 1
    Redundancy2 NaN
    grado1 75
    grado2 NaN
    ClusteringRobbinsAlexander1 0.442096447152367
    ClusteringRobbinsAlexander2 NaN
    ClusteringDot1 0.322250950624533
    ClusteringDot2 NaN
    type1 "DRUG"
    type2 "NA"
    color1 "blueviolet"
    color2 "NA"
    drugName "SD-6-035-A7"
    xref "NA"
    name "BRD-K45253154"
    degreetriin 0
    degreetriout 75
    betweennesstri 0
    type "DRUG"
    color "blueviolet"
  ]
  node
  [
    id 35
    id1 35
    id2 NaN
    label1 "BRD-A80386041"
    label2 "NA"
    Redundancy1 1
    Redundancy2 NaN
    grado1 64
    grado2 NaN
    ClusteringRobbinsAlexander1 0.442096447152367
    ClusteringRobbinsAlexander2 NaN
    ClusteringDot1 0.300923130871358
    ClusteringDot2 NaN
    type1 "DRUG"
    type2 "NA"
    color1 "blueviolet"
    color2 "NA"
    drugName "KUC103423N"
    xref "NA"
    name "BRD-A80386041"
    degreetriin 0
    degreetriout 64
    betweennesstri 0
    type "DRUG"
    color "blueviolet"
  ]
  node
  [
    id 36
    id1 36
    id2 NaN
    label1 "BRD-K14700434"
    label2 "NA"
    Redundancy1 0.999649122807018
    Redundancy2 NaN
    grado1 76
    grado2 NaN
    ClusteringRobbinsAlexander1 0.442096447152367
    ClusteringRobbinsAlexander2 NaN
    ClusteringDot1 0.282983897224855
    ClusteringDot2 NaN
    type1 "DRUG"
    type2 "NA"
    color1 "blueviolet"
    color2 "NA"
    drugName "MW-SHH-151"
    xref "NA"
    name "BRD-K14700434"
    degreetriin 0
    degreetriout 76
    betweennesstri 0
    type "DRUG"
    color "blueviolet"
  ]
  node
  [
    id 37
    id1 37
    id2 NaN
    label1 "BRD-K79224779"
    label2 "NA"
    Redundancy1 1
    Redundancy2 NaN
    grado1 70
    grado2 NaN
    ClusteringRobbinsAlexander1 0.442096447152367
    ClusteringRobbinsAlexander2 NaN
    ClusteringDot1 0.277657596498673
    ClusteringDot2 NaN
    type1 "DRUG"
    type2 "NA"
    color1 "blueviolet"
    color2 "NA"
    drugName "lynestrenol"
    xref "NA"
    name "BRD-K79224779"
    degreetriin 0
    degreetriout 70
    betweennesstri 0
    type "DRUG"
    color "blueviolet"
  ]
  node
  [
    id 38
    id1 38
    id2 NaN
    label1 "BRD-K72222507"
    label2 "NA"
    Redundancy1 1
    Redundancy2 NaN
    grado1 90
    grado2 NaN
    ClusteringRobbinsAlexander1 0.442096447152367
    ClusteringRobbinsAlexander2 NaN
    ClusteringDot1 0.308034009586811
    ClusteringDot2 NaN
    type1 "DRUG"
    type2 "NA"
    color1 "blueviolet"
    color2 "NA"
    drugName "quinapril"
    xref "NA"
    name "BRD-K72222507"
    degreetriin 0
    degreetriout 90
    betweennesstri 0
    type "DRUG"
    color "blueviolet"
  ]
  node
  [
    id 39
    id1 39
    id2 NaN
    label1 "BRD-A29644307"
    label2 "NA"
    Redundancy1 1
    Redundancy2 NaN
    grado1 81
    grado2 NaN
    ClusteringRobbinsAlexander1 0.442096447152367
    ClusteringRobbinsAlexander2 NaN
    ClusteringDot1 0.278372596763423
    ClusteringDot2 NaN
    type1 "DRUG"
    type2 "NA"
    color1 "blueviolet"
    color2 "NA"
    drugName "nomifensine"
    xref "NA"
    name "BRD-A29644307"
    degreetriin 0
    degreetriout 81
    betweennesstri 0
    type "DRUG"
    color "blueviolet"
  ]
  node
  [
    id 40
    id1 40
    id2 NaN
    label1 "BRD-K23353440"
    label2 "NA"
    Redundancy1 0.999597585513078
    Redundancy2 NaN
    grado1 71
    grado2 NaN
    ClusteringRobbinsAlexander1 0.442096447152367
    ClusteringRobbinsAlexander2 NaN
    ClusteringDot1 0.265456562446117
    ClusteringDot2 NaN
    type1 "DRUG"
    type2 "NA"
    color1 "blueviolet"
    color2 "NA"
    drugName "TMI-15"
    xref "NA"
    name "BRD-K23353440"
    degreetriin 0
    degreetriout 71
    betweennesstri 0
    type "DRUG"
    color "blueviolet"
  ]
  node
  [
    id 41
    id1 41
    id2 NaN
    label1 "BRD-A85777636"
    label2 "NA"
    Redundancy1 1
    Redundancy2 NaN
    grado1 77
    grado2 NaN
    ClusteringRobbinsAlexander1 0.442096447152367
    ClusteringRobbinsAlexander2 NaN
    ClusteringDot1 0.276753220880522
    ClusteringDot2 NaN
    type1 "DRUG"
    type2 "NA"
    color1 "blueviolet"
    color2 "NA"
    drugName "dieldrin"
    xref "NA"
    name "BRD-A85777636"
    degreetriin 0
    degreetriout 77
    betweennesstri 0
    type "DRUG"
    color "blueviolet"
  ]
  node
  [
    id 42
    id1 42
    id2 NaN
    label1 "BRD-K04430056"
    label2 "NA"
    Redundancy1 1
    Redundancy2 NaN
    grado1 77
    grado2 NaN
    ClusteringRobbinsAlexander1 0.442096447152367
    ClusteringRobbinsAlexander2 NaN
    ClusteringDot1 0.265966094093511
    ClusteringDot2 NaN
    type1 "DRUG"
    type2 "NA"
    color1 "blueviolet"
    color2 "NA"
    drugName "7-nitroindazole"
    xref "NA"
    name "BRD-K04430056"
    degreetriin 0
    degreetriout 77
    betweennesstri 0
    type "DRUG"
    color "blueviolet"
  ]
  node
  [
    id 43
    id1 43
    id2 102
    label1 "GO:0030295"
    label2 "102"
    Redundancy1 1
    Redundancy2 0
    grado1 1668
    grado2 1
    ClusteringRobbinsAlexander1 0.442096447152367
    ClusteringRobbinsAlexander2 0.0257589696412144
    ClusteringDot1 0.16519061420873
    ClusteringDot2 0.888888888888889
    type1 "GO"
    type2 "GO"
    color1 "cornflowerblue"
    color2 "cornflowerblue"
    drugName "NA"
    xref "GO:0030295"
    name "GO:0030295"
    degreetriin 1668
    degreetriout 1
    betweennesstri 1199.35
    type "GO"
    color "cornflowerblue"
  ]
  node
  [
    id 44
    id1 44
    id2 NaN
    label1 "BRD-A30693873"
    label2 "NA"
    Redundancy1 1
    Redundancy2 NaN
    grado1 83
    grado2 NaN
    ClusteringRobbinsAlexander1 0.442096447152367
    ClusteringRobbinsAlexander2 NaN
    ClusteringDot1 0.30503200750811
    ClusteringDot2 NaN
    type1 "DRUG"
    type2 "NA"
    color1 "blueviolet"
    color2 "NA"
    drugName "diperodon"
    xref "NA"
    name "BRD-A30693873"
    degreetriin 0
    degreetriout 83
    betweennesstri 0
    type "DRUG"
    color "blueviolet"
  ]
  node
  [
    id 45
    id1 45
    id2 NaN
    label1 "BRD-K77925998"
    label2 "NA"
    Redundancy1 0.999397771755495
    Redundancy2 NaN
    grado1 82
    grado2 NaN
    ClusteringRobbinsAlexander1 0.442096447152367
    ClusteringRobbinsAlexander2 NaN
    ClusteringDot1 0.294575360465442
    ClusteringDot2 NaN
    type1 "DRUG"
    type2 "NA"
    color1 "blueviolet"
    color2 "NA"
    drugName "quipazine"
    xref "NA"
    name "BRD-K77925998"
    degreetriin 0
    degreetriout 82
    betweennesstri 0
    type "DRUG"
    color "blueviolet"
  ]
  node
  [
    id 46
    id1 46
    id2 NaN
    label1 "BRD-K26849279"
    label2 "NA"
    Redundancy1 1
    Redundancy2 NaN
    grado1 71
    grado2 NaN
    ClusteringRobbinsAlexander1 0.442096447152367
    ClusteringRobbinsAlexander2 NaN
    ClusteringDot1 0.281690100949026
    ClusteringDot2 NaN
    type1 "DRUG"
    type2 "NA"
    color1 "blueviolet"
    color2 "NA"
    drugName "SA-424936"
    xref "NA"
    name "BRD-K26849279"
    degreetriin 0
    degreetriout 71
    betweennesstri 0
    type "DRUG"
    color "blueviolet"
  ]
  node
  [
    id 47
    id1 47
    id2 337
    label1 "GO:0002707"
    label2 "337"
    Redundancy1 1
    Redundancy2 0
    grado1 608
    grado2 1
    ClusteringRobbinsAlexander1 0.442096447152367
    ClusteringRobbinsAlexander2 0.0257589696412144
    ClusteringDot1 0.0938574358525906
    ClusteringDot2 0.814285714285714
    type1 "GO"
    type2 "GO"
    color1 "cornflowerblue"
    color2 "cornflowerblue"
    drugName "NA"
    xref "GO:0002707"
    name "GO:0002707"
    degreetriin 608
    degreetriout 1
    betweennesstri 277.416666666667
    type "GO"
    color "cornflowerblue"
  ]
  node
  [
    id 48
    id1 48
    id2 NaN
    label1 "BRD-A48257147"
    label2 "NA"
    Redundancy1 1
    Redundancy2 NaN
    grado1 68
    grado2 NaN
    ClusteringRobbinsAlexander1 0.442096447152367
    ClusteringRobbinsAlexander2 NaN
    ClusteringDot1 0.278306095914678
    ClusteringDot2 NaN
    type1 "DRUG"
    type2 "NA"
    color1 "blueviolet"
    color2 "NA"
    drugName "PHCCC"
    xref "NA"
    name "BRD-A48257147"
    degreetriin 0
    degreetriout 68
    betweennesstri 0
    type "DRUG"
    color "blueviolet"
  ]
  node
  [
    id 49
    id1 49
    id2 167
    label1 "GO:0006575"
    label2 "167"
    Redundancy1 0.999999763413172
    Redundancy2 0
    grado1 2908
    grado2 1
    ClusteringRobbinsAlexander1 0.442096447152367
    ClusteringRobbinsAlexander2 0.0257589696412144
    ClusteringDot1 0.218709938566318
    ClusteringDot2 0.8125
    type1 "GO"
    type2 "GO"
    color1 "cornflowerblue"
    color2 "cornflowerblue"
    drugName "NA"
    xref "GO:0006575"
    name "GO:0006575"
    degreetriin 2908
    degreetriout 1
    betweennesstri 1354.11904761905
    type "GO"
    color "cornflowerblue"
  ]
  node
  [
    id 50
    id1 50
    id2 NaN
    label1 "BRD-K08806317"
    label2 "NA"
    Redundancy1 1
    Redundancy2 NaN
    grado1 78
    grado2 NaN
    ClusteringRobbinsAlexander1 0.442096447152367
    ClusteringRobbinsAlexander2 NaN
    ClusteringDot1 0.289604102320603
    ClusteringDot2 NaN
    type1 "DRUG"
    type2 "NA"
    color1 "blueviolet"
    color2 "NA"
    drugName "timolol"
    xref "NA"
    name "BRD-K08806317"
    degreetriin 0
    degreetriout 78
    betweennesstri 0
    type "DRUG"
    color "blueviolet"
  ]
  node
  [
    id 51
    id1 51
    id2 NaN
    label1 "BRD-K45528773"
    label2 "NA"
    Redundancy1 1
    Redundancy2 NaN
    grado1 83
    grado2 NaN
    ClusteringRobbinsAlexander1 0.442096447152367
    ClusteringRobbinsAlexander2 NaN
    ClusteringDot1 0.26707826017115
    ClusteringDot2 NaN
    type1 "DRUG"
    type2 "NA"
    color1 "blueviolet"
    color2 "NA"
    drugName "M-344"
    xref "NA"
    name "BRD-K45528773"
    degreetriin 0
    degreetriout 83
    betweennesstri 0
    type "DRUG"
    color "blueviolet"
  ]
  node
  [
    id 52
    id1 52
    id2 NaN
    label1 "BRD-A37288617"
    label2 "NA"
    Redundancy1 1
    Redundancy2 NaN
    grado1 67
    grado2 NaN
    ClusteringRobbinsAlexander1 0.442096447152367
    ClusteringRobbinsAlexander2 NaN
    ClusteringDot1 0.28086525114613
    ClusteringDot2 NaN
    type1 "DRUG"
    type2 "NA"
    color1 "blueviolet"
    color2 "NA"
    drugName "amfepramone"
    xref "NA"
    name "BRD-A37288617"
    degreetriin 0
    degreetriout 67
    betweennesstri 0
    type "DRUG"
    color "blueviolet"
  ]
  node
  [
    id 53
    id1 53
    id2 NaN
    label1 "BRD-K93060291"
    label2 "NA"
    Redundancy1 1
    Redundancy2 NaN
    grado1 80
    grado2 NaN
    ClusteringRobbinsAlexander1 0.442096447152367
    ClusteringRobbinsAlexander2 NaN
    ClusteringDot1 0.251035445871365
    ClusteringDot2 NaN
    type1 "DRUG"
    type2 "NA"
    color1 "blueviolet"
    color2 "NA"
    drugName "TL-HRAS-24"
    xref "NA"
    name "BRD-K93060291"
    degreetriin 0
    degreetriout 80
    betweennesstri 0
    type "DRUG"
    color "blueviolet"
  ]
  node
  [
    id 54
    id1 54
    id2 212
    label1 "GO:0051781"
    label2 "212"
    Redundancy1 1
    Redundancy2 0
    grado1 863
    grado2 1
    ClusteringRobbinsAlexander1 0.442096447152367
    ClusteringRobbinsAlexander2 0.0257589696412144
    ClusteringDot1 0.115676856643137
    ClusteringDot2 0.683333333333333
    type1 "GO"
    type2 "GO"
    color1 "cornflowerblue"
    color2 "cornflowerblue"
    drugName "NA"
    xref "GO:0051781"
    name "GO:0051781"
    degreetriin 863
    degreetriout 1
    betweennesstri 504.166666666665
    type "GO"
    color "cornflowerblue"
  ]
  node
  [
    id 55
    id1 55
    id2 NaN
    label1 "BRD-K30990140"
    label2 "NA"
    Redundancy1 1
    Redundancy2 NaN
    grado1 84
    grado2 NaN
    ClusteringRobbinsAlexander1 0.442096447152367
    ClusteringRobbinsAlexander2 NaN
    ClusteringDot1 0.283187327139331
    ClusteringDot2 NaN
    type1 "DRUG"
    type2 "NA"
    color1 "blueviolet"
    color2 "NA"
    drugName "FR-122047"
    xref "NA"
    name "BRD-K30990140"
    degreetriin 0
    degreetriout 84
    betweennesstri 0
    type "DRUG"
    color "blueviolet"
  ]
  node
  [
    id 56
    id1 56
    id2 NaN
    label1 "BRD-K15108141"
    label2 "NA"
    Redundancy1 1
    Redundancy2 NaN
    grado1 79
    grado2 NaN
    ClusteringRobbinsAlexander1 0.442096447152367
    ClusteringRobbinsAlexander2 NaN
    ClusteringDot1 0.292574080793038
    ClusteringDot2 NaN
    type1 "DRUG"
    type2 "NA"
    color1 "blueviolet"
    color2 "NA"
    drugName "gemcitabine"
    xref "NA"
    name "BRD-K15108141"
    degreetriin 0
    degreetriout 79
    betweennesstri 0
    type "DRUG"
    color "blueviolet"
  ]
  node
  [
    id 57
    id1 57
    id2 NaN
    label1 "BRD-K42348709"
    label2 "NA"
    Redundancy1 1
    Redundancy2 NaN
    grado1 82
    grado2 NaN
    ClusteringRobbinsAlexander1 0.442096447152367
    ClusteringRobbinsAlexander2 NaN
    ClusteringDot1 0.297104191701941
    ClusteringDot2 NaN
    type1 "DRUG"
    type2 "NA"
    color1 "blueviolet"
    color2 "NA"
    drugName "cyclobenzaprine"
    xref "NA"
    name "BRD-K42348709"
    degreetriin 0
    degreetriout 82
    betweennesstri 0
    type "DRUG"
    color "blueviolet"
  ]
  node
  [
    id 58
    id1 58
    id2 NaN
    label1 "BRD-A38878059"
    label2 "NA"
    Redundancy1 1
    Redundancy2 NaN
    grado1 75
    grado2 NaN
    ClusteringRobbinsAlexander1 0.442096447152367
    ClusteringRobbinsAlexander2 NaN
    ClusteringDot1 0.264201337844865
    ClusteringDot2 NaN
    type1 "DRUG"
    type2 "NA"
    color1 "blueviolet"
    color2 "NA"
    drugName "BL-077"
    xref "NA"
    name "BRD-A38878059"
    degreetriin 0
    degreetriout 75
    betweennesstri 0
    type "DRUG"
    color "blueviolet"
  ]
  node
  [
    id 59
    id1 59
    id2 NaN
    label1 "BRD-K87483782"
    label2 "NA"
    Redundancy1 1
    Redundancy2 NaN
    grado1 74
    grado2 NaN
    ClusteringRobbinsAlexander1 0.442096447152367
    ClusteringRobbinsAlexander2 NaN
    ClusteringDot1 0.273478834093976
    ClusteringDot2 NaN
    type1 "DRUG"
    type2 "NA"
    color1 "blueviolet"
    color2 "NA"
    drugName "KUC103893N"
    xref "NA"
    name "BRD-K87483782"
    degreetriin 0
    degreetriout 74
    betweennesstri 0
    type "DRUG"
    color "blueviolet"
  ]
  node
  [
    id 60
    id1 60
    id2 NaN
    label1 "BRD-A53576514"
    label2 "NA"
    Redundancy1 1
    Redundancy2 NaN
    grado1 74
    grado2 NaN
    ClusteringRobbinsAlexander1 0.442096447152367
    ClusteringRobbinsAlexander2 NaN
    ClusteringDot1 0.272753005093907
    ClusteringDot2 NaN
    type1 "DRUG"
    type2 "NA"
    color1 "blueviolet"
    color2 "NA"
    drugName "orphenadrine"
    xref "NA"
    name "BRD-A53576514"
    degreetriin 0
    degreetriout 74
    betweennesstri 0
    type "DRUG"
    color "blueviolet"
  ]
  node
  [
    id 61
    id1 61
    id2 NaN
    label1 "BRD-A68281735"
    label2 "NA"
    Redundancy1 1
    Redundancy2 NaN
    grado1 75
    grado2 NaN
    ClusteringRobbinsAlexander1 0.442096447152367
    ClusteringRobbinsAlexander2 NaN
    ClusteringDot1 0.268249600276306
    ClusteringDot2 NaN
    type1 "DRUG"
    type2 "NA"
    color1 "blueviolet"
    color2 "NA"
    drugName "REV-5901"
    xref "NA"
    name "BRD-A68281735"
    degreetriin 0
    degreetriout 75
    betweennesstri 0
    type "DRUG"
    color "blueviolet"
  ]
  node
  [
    id 62
    id1 62
    id2 NaN
    label1 "BRD-K27062708"
    label2 "NA"
    Redundancy1 1
    Redundancy2 NaN
    grado1 84
    grado2 NaN
    ClusteringRobbinsAlexander1 0.442096447152367
    ClusteringRobbinsAlexander2 NaN
    ClusteringDot1 0.271249935058337
    ClusteringDot2 NaN
    type1 "DRUG"
    type2 "NA"
    color1 "blueviolet"
    color2 "NA"
    drugName "chlorotrianisene"
    xref "NA"
    name "BRD-K27062708"
    degreetriin 0
    degreetriout 84
    betweennesstri 0
    type "DRUG"
    color "blueviolet"
  ]
  node
  [
    id 63
    id1 63
    id2 NaN
    label1 "BRD-A11483079"
    label2 "NA"
    Redundancy1 0.999666999667
    Redundancy2 NaN
    grado1 78
    grado2 NaN
    ClusteringRobbinsAlexander1 0.442096447152367
    ClusteringRobbinsAlexander2 NaN
    ClusteringDot1 0.285334534508195
    ClusteringDot2 NaN
    type1 "DRUG"
    type2 "NA"
    color1 "blueviolet"
    color2 "NA"
    drugName "dihydroobliquin"
    xref "NA"
    name "BRD-A11483079"
    degreetriin 0
    degreetriout 78
    betweennesstri 0
    type "DRUG"
    color "blueviolet"
  ]
  node
  [
    id 64
    id1 64
    id2 NaN
    label1 "BRD-K61327230"
    label2 "NA"
    Redundancy1 1
    Redundancy2 NaN
    grado1 79
    grado2 NaN
    ClusteringRobbinsAlexander1 0.442096447152367
    ClusteringRobbinsAlexander2 NaN
    ClusteringDot1 0.31526874554197
    ClusteringDot2 NaN
    type1 "DRUG"
    type2 "NA"
    color1 "blueviolet"
    color2 "NA"
    drugName "pralidoxime"
    xref "NA"
    name "BRD-K61327230"
    degreetriin 0
    degreetriout 79
    betweennesstri 0
    type "DRUG"
    color "blueviolet"
  ]
  node
  [
    id 65
    id1 65
    id2 NaN
    label1 "BRD-K95934080"
    label2 "NA"
    Redundancy1 1
    Redundancy2 NaN
    grado1 84
    grado2 NaN
    ClusteringRobbinsAlexander1 0.442096447152367
    ClusteringRobbinsAlexander2 NaN
    ClusteringDot1 0.290371686497129
    ClusteringDot2 NaN
    type1 "DRUG"
    type2 "NA"
    color1 "blueviolet"
    color2 "NA"
    drugName "PSH-023"
    xref "NA"
    name "BRD-K95934080"
    degreetriin 0
    degreetriout 84
    betweennesstri 0
    type "DRUG"
    color "blueviolet"
  ]
  node
  [
    id 66
    id1 66
    id2 NaN
    label1 "BRD-K49587132"
    label2 "NA"
    Redundancy1 1
    Redundancy2 NaN
    grado1 61
    grado2 NaN
    ClusteringRobbinsAlexander1 0.442096447152367
    ClusteringRobbinsAlexander2 NaN
    ClusteringDot1 0.297319303658095
    ClusteringDot2 NaN
    type1 "DRUG"
    type2 "NA"
    color1 "blueviolet"
    color2 "NA"
    drugName "SA-427604"
    xref "NA"
    name "BRD-K49587132"
    degreetriin 0
    degreetriout 61
    betweennesstri 0
    type "DRUG"
    color "blueviolet"
  ]
  node
  [
    id 67
    id1 67
    id2 NaN
    label1 "BRD-K71731651"
    label2 "NA"
    Redundancy1 1
    Redundancy2 NaN
    grado1 68
    grado2 NaN
    ClusteringRobbinsAlexander1 0.442096447152367
    ClusteringRobbinsAlexander2 NaN
    ClusteringDot1 0.244245999123217
    ClusteringDot2 NaN
    type1 "DRUG"
    type2 "NA"
    color1 "blueviolet"
    color2 "NA"
    drugName "PNU-120596"
    xref "NA"
    name "BRD-K71731651"
    degreetriin 0
    degreetriout 68
    betweennesstri 0
    type "DRUG"
    color "blueviolet"
  ]
  node
  [
    id 68
    id1 68
    id2 NaN
    label1 "BRD-K19477839"
    label2 "NA"
    Redundancy1 1
    Redundancy2 NaN
    grado1 73
    grado2 NaN
    ClusteringRobbinsAlexander1 0.442096447152367
    ClusteringRobbinsAlexander2 NaN
    ClusteringDot1 0.304388760052913
    ClusteringDot2 NaN
    type1 "DRUG"
    type2 "NA"
    color1 "blueviolet"
    color2 "NA"
    drugName "SGX523"
    xref "NA"
    name "BRD-K19477839"
    degreetriin 0
    degreetriout 73
    betweennesstri 0
    type "DRUG"
    color "blueviolet"
  ]
  node
  [
    id 69
    id1 69
    id2 NaN
    label1 "BRD-K19300944"
    label2 "NA"
    Redundancy1 1
    Redundancy2 NaN
    grado1 83
    grado2 NaN
    ClusteringRobbinsAlexander1 0.442096447152367
    ClusteringRobbinsAlexander2 NaN
    ClusteringDot1 0.341010407760346
    ClusteringDot2 NaN
    type1 "DRUG"
    type2 "NA"
    color1 "blueviolet"
    color2 "NA"
    drugName "MW-STK33-2C"
    xref "NA"
    name "BRD-K19300944"
    degreetriin 0
    degreetriout 83
    betweennesstri 0
    type "DRUG"
    color "blueviolet"
  ]
  node
  [
    id 70
    id1 70
    id2 NaN
    label1 "BRD-A71657825"
    label2 "NA"
    Redundancy1 1
    Redundancy2 NaN
    grado1 64
    grado2 NaN
    ClusteringRobbinsAlexander1 0.442096447152367
    ClusteringRobbinsAlexander2 NaN
    ClusteringDot1 0.239850026680736
    ClusteringDot2 NaN
    type1 "DRUG"
    type2 "NA"
    color1 "blueviolet"
    color2 "NA"
    drugName "2-(biphenyl-4-ylsulfonamido)pentanedioic-acid"
    xref "NA"
    name "BRD-A71657825"
    degreetriin 0
    degreetriout 64
    betweennesstri 0
    type "DRUG"
    color "blueviolet"
  ]
  node
  [
    id 71
    id1 71
    id2 NaN
    label1 "BRD-K50324045"
    label2 "NA"
    Redundancy1 1
    Redundancy2 NaN
    grado1 73
    grado2 NaN
    ClusteringRobbinsAlexander1 0.442096447152367
    ClusteringRobbinsAlexander2 NaN
    ClusteringDot1 0.273729015191478
    ClusteringDot2 NaN
    type1 "DRUG"
    type2 "NA"
    color1 "blueviolet"
    color2 "NA"
    drugName "avrainvillamide-analog-6"
    xref "NA"
    name "BRD-K50324045"
    degreetriin 0
    degreetriout 73
    betweennesstri 0
    type "DRUG"
    color "blueviolet"
  ]
  node
  [
    id 72
    id1 72
    id2 NaN
    label1 "BRD-K28470988"
    label2 "NA"
    Redundancy1 1
    Redundancy2 NaN
    grado1 83
    grado2 NaN
    ClusteringRobbinsAlexander1 0.442096447152367
    ClusteringRobbinsAlexander2 NaN
    ClusteringDot1 0.30808842668202
    ClusteringDot2 NaN
    type1 "DRUG"
    type2 "NA"
    color1 "blueviolet"
    color2 "NA"
    drugName "L-690330"
    xref "NA"
    name "BRD-K28470988"
    degreetriin 0
    degreetriout 83
    betweennesstri 0
    type "DRUG"
    color "blueviolet"
  ]
  node
  [
    id 73
    id1 73
    id2 NaN
    label1 "BRD-K06817181"
    label2 "NA"
    Redundancy1 1
    Redundancy2 NaN
    grado1 37
    grado2 NaN
    ClusteringRobbinsAlexander1 0.442096447152367
    ClusteringRobbinsAlexander2 NaN
    ClusteringDot1 0.241748096792969
    ClusteringDot2 NaN
    type1 "DRUG"
    type2 "NA"
    color1 "blueviolet"
    color2 "NA"
    drugName "1,2,3,4,5,6-hexabromocyclohexane"
    xref "NA"
    name "BRD-K06817181"
    degreetriin 0
    degreetriout 37
    betweennesstri 0
    type "DRUG"
    color "blueviolet"
  ]
  node
  [
    id 74
    id1 74
    id2 NaN
    label1 "BRD-K18849474"
    label2 "NA"
    Redundancy1 1
    Redundancy2 NaN
    grado1 73
    grado2 NaN
    ClusteringRobbinsAlexander1 0.442096447152367
    ClusteringRobbinsAlexander2 NaN
    ClusteringDot1 0.323834865541548
    ClusteringDot2 NaN
    type1 "DRUG"
    type2 "NA"
    color1 "blueviolet"
    color2 "NA"
    drugName "dalcetrapib"
    xref "NA"
    name "BRD-K18849474"
    degreetriin 0
    degreetriout 73
    betweennesstri 0
    type "DRUG"
    color "blueviolet"
  ]
  node
  [
    id 75
    id1 75
    id2 NaN
    label1 "BRD-A17428743"
    label2 "NA"
    Redundancy1 0.999382716049383
    Redundancy2 NaN
    grado1 81
    grado2 NaN
    ClusteringRobbinsAlexander1 0.442096447152367
    ClusteringRobbinsAlexander2 NaN
    ClusteringDot1 0.266408518019924
    ClusteringDot2 NaN
    type1 "DRUG"
    type2 "NA"
    color1 "blueviolet"
    color2 "NA"
    drugName "BW-723C86"
    xref "NA"
    name "BRD-A17428743"
    degreetriin 0
    degreetriout 81
    betweennesstri 0
    type "DRUG"
    color "blueviolet"
  ]
  node
  [
    id 76
    id1 76
    id2 NaN
    label1 "BRD-K50464341"
    label2 "NA"
    Redundancy1 1
    Redundancy2 NaN
    grado1 77
    grado2 NaN
    ClusteringRobbinsAlexander1 0.442096447152367
    ClusteringRobbinsAlexander2 NaN
    ClusteringDot1 0.300412614864082
    ClusteringDot2 NaN
    type1 "DRUG"
    type2 "NA"
    color1 "blueviolet"
    color2 "NA"
    drugName "berbamine"
    xref "NA"
    name "BRD-K50464341"
    degreetriin 0
    degreetriout 77
    betweennesstri 0
    type "DRUG"
    color "blueviolet"
  ]
  node
  [
    id 77
    id1 77
    id2 NaN
    label1 "BRD-A34751532"
    label2 "NA"
    Redundancy1 1
    Redundancy2 NaN
    grado1 44
    grado2 NaN
    ClusteringRobbinsAlexander1 0.442096447152367
    ClusteringRobbinsAlexander2 NaN
    ClusteringDot1 0.119189261161712
    ClusteringDot2 NaN
    type1 "DRUG"
    type2 "NA"
    color1 "blueviolet"
    color2 "NA"
    drugName "homosalate"
    xref "NA"
    name "BRD-A34751532"
    degreetriin 0
    degreetriout 44
    betweennesstri 0
    type "DRUG"
    color "blueviolet"
  ]
  node
  [
    id 78
    id1 78
    id2 NaN
    label1 "BRD-K67364256"
    label2 "NA"
    Redundancy1 1
    Redundancy2 NaN
    grado1 70
    grado2 NaN
    ClusteringRobbinsAlexander1 0.442096447152367
    ClusteringRobbinsAlexander2 NaN
    ClusteringDot1 0.279809709215509
    ClusteringDot2 NaN
    type1 "DRUG"
    type2 "NA"
    color1 "blueviolet"
    color2 "NA"
    drugName "ST-4029655"
    xref "NA"
    name "BRD-K67364256"
    degreetriin 0
    degreetriout 70
    betweennesstri 0
    type "DRUG"
    color "blueviolet"
  ]
  node
  [
    id 79
    id1 79
    id2 NaN
    label1 "BRD-A00827783"
    label2 "NA"
    Redundancy1 1
    Redundancy2 NaN
    grado1 81
    grado2 NaN
    ClusteringRobbinsAlexander1 0.442096447152367
    ClusteringRobbinsAlexander2 NaN
    ClusteringDot1 0.294915354045121
    ClusteringDot2 NaN
    type1 "DRUG"
    type2 "NA"
    color1 "blueviolet"
    color2 "NA"
    drugName "dyphylline"
    xref "NA"
    name "BRD-A00827783"
    degreetriin 0
    degreetriout 81
    betweennesstri 0
    type "DRUG"
    color "blueviolet"
  ]
  node
  [
    id 80
    id1 80
    id2 NaN
    label1 "BRD-K64930062"
    label2 "NA"
    Redundancy1 1
    Redundancy2 NaN
    grado1 81
    grado2 NaN
    ClusteringRobbinsAlexander1 0.442096447152367
    ClusteringRobbinsAlexander2 NaN
    ClusteringDot1 0.270312781880344
    ClusteringDot2 NaN
    type1 "DRUG"
    type2 "NA"
    color1 "blueviolet"
    color2 "NA"
    drugName "SA-1459002"
    xref "NA"
    name "BRD-K64930062"
    degreetriin 0
    degreetriout 81
    betweennesstri 0
    type "DRUG"
    color "blueviolet"
  ]
  node
  [
    id 81
    id1 81
    id2 NaN
    label1 "BRD-A29082194"
    label2 "NA"
    Redundancy1 1
    Redundancy2 NaN
    grado1 58
    grado2 NaN
    ClusteringRobbinsAlexander1 0.442096447152367
    ClusteringRobbinsAlexander2 NaN
    ClusteringDot1 0.239991304544933
    ClusteringDot2 NaN
    type1 "DRUG"
    type2 "NA"
    color1 "blueviolet"
    color2 "NA"
    drugName "gitoxigenin"
    xref "NA"
    name "BRD-A29082194"
    degreetriin 0
    degreetriout 58
    betweennesstri 0
    type "DRUG"
    color "blueviolet"
  ]
  node
  [
    id 82
    id1 82
    id2 82
    label1 "GO:0097009"
    label2 "82"
    Redundancy1 1
    Redundancy2 0
    grado1 163
    grado2 1
    ClusteringRobbinsAlexander1 0.442096447152367
    ClusteringRobbinsAlexander2 0.0257589696412144
    ClusteringDot1 0.0371535436722663
    ClusteringDot2 1
    type1 "GO"
    type2 "GO"
    color1 "cornflowerblue"
    color2 "cornflowerblue"
    drugName "NA"
    xref "GO:0097009"
    name "GO:0097009"
    degreetriin 163
    degreetriout 1
    betweennesstri 88.0333333333333
    type "GO"
    color "cornflowerblue"
  ]
  node
  [
    id 83
    id1 83
    id2 NaN
    label1 "BRD-K24859147"
    label2 "NA"
    Redundancy1 1
    Redundancy2 NaN
    grado1 83
    grado2 NaN
    ClusteringRobbinsAlexander1 0.442096447152367
    ClusteringRobbinsAlexander2 NaN
    ClusteringDot1 0.281320959284086
    ClusteringDot2 NaN
    type1 "DRUG"
    type2 "NA"
    color1 "blueviolet"
    color2 "NA"
    drugName "KIN001-242"
    xref "NA"
    name "BRD-K24859147"
    degreetriin 0
    degreetriout 83
    betweennesstri 0
    type "DRUG"
    color "blueviolet"
  ]
  node
  [
    id 84
    id1 84
    id2 NaN
    label1 "BRD-A29009894"
    label2 "NA"
    Redundancy1 1
    Redundancy2 NaN
    grado1 88
    grado2 NaN
    ClusteringRobbinsAlexander1 0.442096447152367
    ClusteringRobbinsAlexander2 NaN
    ClusteringDot1 0.317582605701081
    ClusteringDot2 NaN
    type1 "DRUG"
    type2 "NA"
    color1 "blueviolet"
    color2 "NA"
    drugName "AZD-1480"
    xref "NA"
    name "BRD-A29009894"
    degreetriin 0
    degreetriout 88
    betweennesstri 0
    type "DRUG"
    color "blueviolet"
  ]
  node
  [
    id 85
    id1 85
    id2 NaN
    label1 "BRD-K14116214"
    label2 "NA"
    Redundancy1 1
    Redundancy2 NaN
    grado1 83
    grado2 NaN
    ClusteringRobbinsAlexander1 0.442096447152367
    ClusteringRobbinsAlexander2 NaN
    ClusteringDot1 0.322166983289238
    ClusteringDot2 NaN
    type1 "DRUG"
    type2 "NA"
    color1 "blueviolet"
    color2 "NA"
    drugName "sulfamonomethoxine"
    xref "NA"
    name "BRD-K14116214"
    degreetriin 0
    degreetriout 83
    betweennesstri 0
    type "DRUG"
    color "blueviolet"
  ]
  node
  [
    id 86
    id1 86
    id2 NaN
    label1 "BRD-K77914232"
    label2 "NA"
    Redundancy1 1
    Redundancy2 NaN
    grado1 83
    grado2 NaN
    ClusteringRobbinsAlexander1 0.442096447152367
    ClusteringRobbinsAlexander2 NaN
    ClusteringDot1 0.314919184990034
    ClusteringDot2 NaN
    type1 "DRUG"
    type2 "NA"
    color1 "blueviolet"
    color2 "NA"
    drugName "acetaldehyde"
    xref "NA"
    name "BRD-K77914232"
    degreetriin 0
    degreetriout 83
    betweennesstri 0
    type "DRUG"
    color "blueviolet"
  ]
  node
  [
    id 87
    id1 87
    id2 NaN
    label1 "BRD-A80641450"
    label2 "NA"
    Redundancy1 1
    Redundancy2 NaN
    grado1 74
    grado2 NaN
    ClusteringRobbinsAlexander1 0.442096447152367
    ClusteringRobbinsAlexander2 NaN
    ClusteringDot1 0.262745436887993
    ClusteringDot2 NaN
    type1 "DRUG"
    type2 "NA"
    color1 "blueviolet"
    color2 "NA"
    drugName "FR-139317"
    xref "NA"
    name "BRD-A80641450"
    degreetriin 0
    degreetriout 74
    betweennesstri 0
    type "DRUG"
    color "blueviolet"
  ]
  node
  [
    id 88
    id1 88
    id2 NaN
    label1 "BRD-A64610707"
    label2 "NA"
    Redundancy1 1
    Redundancy2 NaN
    grado1 77
    grado2 NaN
    ClusteringRobbinsAlexander1 0.442096447152367
    ClusteringRobbinsAlexander2 NaN
    ClusteringDot1 0.282987670940981
    ClusteringDot2 NaN
    type1 "DRUG"
    type2 "NA"
    color1 "blueviolet"
    color2 "NA"
    drugName "pranoprofen"
    xref "NA"
    name "BRD-A64610707"
    degreetriin 0
    degreetriout 77
    betweennesstri 0
    type "DRUG"
    color "blueviolet"
  ]
  node
  [
    id 89
    id1 89
    id2 NaN
    label1 "BRD-A58837096"
    label2 "NA"
    Redundancy1 1
    Redundancy2 NaN
    grado1 68
    grado2 NaN
    ClusteringRobbinsAlexander1 0.442096447152367
    ClusteringRobbinsAlexander2 NaN
    ClusteringDot1 0.272607989565696
    ClusteringDot2 NaN
    type1 "DRUG"
    type2 "NA"
    color1 "blueviolet"
    color2 "NA"
    drugName "ribostamycin"
    xref "NA"
    name "BRD-A58837096"
    degreetriin 0
    degreetriout 68
    betweennesstri 0
    type "DRUG"
    color "blueviolet"
  ]
  node
  [
    id 90
    id1 90
    id2 NaN
    label1 "BRD-K51476772"
    label2 "NA"
    Redundancy1 1
    Redundancy2 NaN
    grado1 72
    grado2 NaN
    ClusteringRobbinsAlexander1 0.442096447152367
    ClusteringRobbinsAlexander2 NaN
    ClusteringDot1 0.270216103531342
    ClusteringDot2 NaN
    type1 "DRUG"
    type2 "NA"
    color1 "blueviolet"
    color2 "NA"
    drugName "ST-638"
    xref "NA"
    name "BRD-K51476772"
    degreetriin 0
    degreetriout 72
    betweennesstri 0
    type "DRUG"
    color "blueviolet"
  ]
  node
  [
    id 91
    id1 91
    id2 NaN
    label1 "BRD-K55890295"
    label2 "NA"
    Redundancy1 1
    Redundancy2 NaN
    grado1 86
    grado2 NaN
    ClusteringRobbinsAlexander1 0.442096447152367
    ClusteringRobbinsAlexander2 NaN
    ClusteringDot1 0.259408308626764
    ClusteringDot2 NaN
    type1 "DRUG"
    type2 "NA"
    color1 "blueviolet"
    color2 "NA"
    drugName "diaminoquinazoline"
    xref "NA"
    name "BRD-K55890295"
    degreetriin 0
    degreetriout 86
    betweennesstri 0
    type "DRUG"
    color "blueviolet"
  ]
  node
  [
    id 92
    id1 92
    id2 NaN
    label1 "BRD-K44849676"
    label2 "NA"
    Redundancy1 1
    Redundancy2 NaN
    grado1 81
    grado2 NaN
    ClusteringRobbinsAlexander1 0.442096447152367
    ClusteringRobbinsAlexander2 NaN
    ClusteringDot1 0.298641898030449
    ClusteringDot2 NaN
    type1 "DRUG"
    type2 "NA"
    color1 "blueviolet"
    color2 "NA"
    drugName "capsazepine"
    xref "NA"
    name "BRD-K44849676"
    degreetriin 0
    degreetriout 81
    betweennesstri 0
    type "DRUG"
    color "blueviolet"
  ]
  node
  [
    id 93
    id1 93
    id2 NaN
    label1 "BRD-K61981833"
    label2 "NA"
    Redundancy1 1
    Redundancy2 NaN
    grado1 82
    grado2 NaN
    ClusteringRobbinsAlexander1 0.442096447152367
    ClusteringRobbinsAlexander2 NaN
    ClusteringDot1 0.292570789511015
    ClusteringDot2 NaN
    type1 "DRUG"
    type2 "NA"
    color1 "blueviolet"
    color2 "NA"
    drugName "KU-C104227"
    xref "NA"
    name "BRD-K61981833"
    degreetriin 0
    degreetriout 82
    betweennesstri 0
    type "DRUG"
    color "blueviolet"
  ]
  node
  [
    id 94
    id1 94
    id2 NaN
    label1 "BRD-A88774919"
    label2 "NA"
    Redundancy1 1
    Redundancy2 NaN
    grado1 78
    grado2 NaN
    ClusteringRobbinsAlexander1 0.442096447152367
    ClusteringRobbinsAlexander2 NaN
    ClusteringDot1 0.300038125252071
    ClusteringDot2 NaN
    type1 "DRUG"
    type2 "NA"
    color1 "blueviolet"
    color2 "NA"
    drugName "doxycycline"
    xref "NA"
    name "BRD-A88774919"
    degreetriin 0
    degreetriout 78
    betweennesstri 0
    type "DRUG"
    color "blueviolet"
  ]
  node
  [
    id 95
    id1 95
    id2 189
    label1 "GO:0060606"
    label2 "189"
    Redundancy1 1
    Redundancy2 0
    grado1 914
    grado2 1
    ClusteringRobbinsAlexander1 0.442096447152367
    ClusteringRobbinsAlexander2 0.0257589696412144
    ClusteringDot1 0.122452208390053
    ClusteringDot2 0.777777777777778
    type1 "GO"
    type2 "GO"
    color1 "cornflowerblue"
    color2 "cornflowerblue"
    drugName "NA"
    xref "GO:0060606"
    name "GO:0060606"
    degreetriin 914
    degreetriout 1
    betweennesstri 370.266666666666
    type "GO"
    color "cornflowerblue"
  ]
  node
  [
    id 96
    id1 96
    id2 NaN
    label1 "BRD-K49669041"
    label2 "NA"
    Redundancy1 1
    Redundancy2 NaN
    grado1 89
    grado2 NaN
    ClusteringRobbinsAlexander1 0.442096447152367
    ClusteringRobbinsAlexander2 NaN
    ClusteringDot1 0.271190021568497
    ClusteringDot2 NaN
    type1 "DRUG"
    type2 "NA"
    color1 "blueviolet"
    color2 "NA"
    drugName "BX-912"
    xref "NA"
    name "BRD-K49669041"
    degreetriin 0
    degreetriout 89
    betweennesstri 0
    type "DRUG"
    color "blueviolet"
  ]
  node
  [
    id 97
    id1 97
    id2 NaN
    label1 "BRD-K63606607"
    label2 "NA"
    Redundancy1 1
    Redundancy2 NaN
    grado1 91
    grado2 NaN
    ClusteringRobbinsAlexander1 0.442096447152367
    ClusteringRobbinsAlexander2 NaN
    ClusteringDot1 0.277819285355525
    ClusteringDot2 NaN
    type1 "DRUG"
    type2 "NA"
    color1 "blueviolet"
    color2 "NA"
    drugName "bufalin"
    xref "NA"
    name "BRD-K63606607"
    degreetriin 0
    degreetriout 91
    betweennesstri 0
    type "DRUG"
    color "blueviolet"
  ]
  node
  [
    id 98
    id1 98
    id2 NaN
    label1 "BRD-K52756523"
    label2 "NA"
    Redundancy1 1
    Redundancy2 NaN
    grado1 76
    grado2 NaN
    ClusteringRobbinsAlexander1 0.442096447152367
    ClusteringRobbinsAlexander2 NaN
    ClusteringDot1 0.256451210743896
    ClusteringDot2 NaN
    type1 "DRUG"
    type2 "NA"
    color1 "blueviolet"
    color2 "NA"
    drugName "dirithromycin"
    xref "NA"
    name "BRD-K52756523"
    degreetriin 0
    degreetriout 76
    betweennesstri 0
    type "DRUG"
    color "blueviolet"
  ]
  node
  [
    id 99
    id1 99
    id2 NaN
    label1 "BRD-K57569181"
    label2 "NA"
    Redundancy1 1
    Redundancy2 NaN
    grado1 70
    grado2 NaN
    ClusteringRobbinsAlexander1 0.442096447152367
    ClusteringRobbinsAlexander2 NaN
    ClusteringDot1 0.272855493299272
    ClusteringDot2 NaN
    type1 "DRUG"
    type2 "NA"
    color1 "blueviolet"
    color2 "NA"
    drugName "pentoxifylline"
    xref "NA"
    name "BRD-K57569181"
    degreetriin 0
    degreetriout 70
    betweennesstri 0
    type "DRUG"
    color "blueviolet"
  ]
  node
  [
    id 100
    id1 100
    id2 NaN
    label1 "BRD-K85479953"
    label2 "NA"
    Redundancy1 1
    Redundancy2 NaN
    grado1 77
    grado2 NaN
    ClusteringRobbinsAlexander1 0.442096447152367
    ClusteringRobbinsAlexander2 NaN
    ClusteringDot1 0.260067603035787
    ClusteringDot2 NaN
    type1 "DRUG"
    type2 "NA"
    color1 "blueviolet"
    color2 "NA"
    drugName "STF-62247"
    xref "NA"
    name "BRD-K85479953"
    degreetriin 0
    degreetriout 77
    betweennesstri 0
    type "DRUG"
    color "blueviolet"
  ]
  node
  [
    id 101
    id1 101
    id2 NaN
    label1 "BRD-K84175871"
    label2 "NA"
    Redundancy1 1
    Redundancy2 NaN
    grado1 79
    grado2 NaN
    ClusteringRobbinsAlexander1 0.442096447152367
    ClusteringRobbinsAlexander2 NaN
    ClusteringDot1 0.291343406998668
    ClusteringDot2 NaN
    type1 "DRUG"
    type2 "NA"
    color1 "blueviolet"
    color2 "NA"
    drugName "pseudoephedrine"
    xref "NA"
    name "BRD-K84175871"
    degreetriin 0
    degreetriout 79
    betweennesstri 0
    type "DRUG"
    color "blueviolet"
  ]
  node
  [
    id 102
    id1 102
    id2 NaN
    label1 "BRD-A09722536"
    label2 "NA"
    Redundancy1 1
    Redundancy2 NaN
    grado1 79
    grado2 NaN
    ClusteringRobbinsAlexander1 0.442096447152367
    ClusteringRobbinsAlexander2 NaN
    ClusteringDot1 0.273846435865045
    ClusteringDot2 NaN
    type1 "DRUG"
    type2 "NA"
    color1 "blueviolet"
    color2 "NA"
    drugName "cyclophosphamide"
    xref "NA"
    name "BRD-A09722536"
    degreetriin 0
    degreetriout 79
    betweennesstri 0
    type "DRUG"
    color "blueviolet"
  ]
  node
  [
    id 103
    id1 103
    id2 NaN
    label1 "BRD-A47144777"
    label2 "NA"
    Redundancy1 1
    Redundancy2 NaN
    grado1 69
    grado2 NaN
    ClusteringRobbinsAlexander1 0.442096447152367
    ClusteringRobbinsAlexander2 NaN
    ClusteringDot1 0.281179674330134
    ClusteringDot2 NaN
    type1 "DRUG"
    type2 "NA"
    color1 "blueviolet"
    color2 "NA"
    drugName "dihydro-7-desacetyldeoxygedunin"
    xref "NA"
    name "BRD-A47144777"
    degreetriin 0
    degreetriout 69
    betweennesstri 0
    type "DRUG"
    color "blueviolet"
  ]
  node
  [
    id 104
    id1 104
    id2 NaN
    label1 "BRD-K73290745"
    label2 "NA"
    Redundancy1 1
    Redundancy2 NaN
    grado1 77
    grado2 NaN
    ClusteringRobbinsAlexander1 0.442096447152367
    ClusteringRobbinsAlexander2 NaN
    ClusteringDot1 0.287950230070248
    ClusteringDot2 NaN
    type1 "DRUG"
    type2 "NA"
    color1 "blueviolet"
    color2 "NA"
    drugName "ICI-199441"
    xref "NA"
    name "BRD-K73290745"
    degreetriin 0
    degreetriout 77
    betweennesstri 0
    type "DRUG"
    color "blueviolet"
  ]
  node
  [
    id 105
    id1 105
    id2 NaN
    label1 "BRD-K48703351"
    label2 "NA"
    Redundancy1 1
    Redundancy2 NaN
    grado1 80
    grado2 NaN
    ClusteringRobbinsAlexander1 0.442096447152367
    ClusteringRobbinsAlexander2 NaN
    ClusteringDot1 0.317468289162287
    ClusteringDot2 NaN
    type1 "DRUG"
    type2 "NA"
    color1 "blueviolet"
    color2 "NA"
    drugName "SD-6-035-B2"
    xref "NA"
    name "BRD-K48703351"
    degreetriin 0
    degreetriout 80
    betweennesstri 0
    type "DRUG"
    color "blueviolet"
  ]
  node
  [
    id 106
    id1 106
    id2 NaN
    label1 "BRD-K04976539"
    label2 "NA"
    Redundancy1 1
    Redundancy2 NaN
    grado1 76
    grado2 NaN
    ClusteringRobbinsAlexander1 0.442096447152367
    ClusteringRobbinsAlexander2 NaN
    ClusteringDot1 0.306297773740667
    ClusteringDot2 NaN
    type1 "DRUG"
    type2 "NA"
    color1 "blueviolet"
    color2 "NA"
    drugName "aminogenistein"
    xref "NA"
    name "BRD-K04976539"
    degreetriin 0
    degreetriout 76
    betweennesstri 0
    type "DRUG"
    color "blueviolet"
  ]
  node
  [
    id 107
    id1 107
    id2 NaN
    label1 "BRD-K80348542"
    label2 "NA"
    Redundancy1 0.999675430055177
    Redundancy2 NaN
    grado1 79
    grado2 NaN
    ClusteringRobbinsAlexander1 0.442096447152367
    ClusteringRobbinsAlexander2 NaN
    ClusteringDot1 0.267074168782085
    ClusteringDot2 NaN
    type1 "DRUG"
    type2 "NA"
    color1 "blueviolet"
    color2 "NA"
    drugName "cephaeline"
    xref "NA"
    name "BRD-K80348542"
    degreetriin 0
    degreetriout 79
    betweennesstri 0
    type "DRUG"
    color "blueviolet"
  ]
  node
  [
    id 108
    id1 108
    id2 NaN
    label1 "BRD-K81062487"
    label2 "NA"
    Redundancy1 1
    Redundancy2 NaN
    grado1 74
    grado2 NaN
    ClusteringRobbinsAlexander1 0.442096447152367
    ClusteringRobbinsAlexander2 NaN
    ClusteringDot1 0.298060621283169
    ClusteringDot2 NaN
    type1 "DRUG"
    type2 "NA"
    color1 "blueviolet"
    color2 "NA"
    drugName "taurocholic-acid"
    xref "NA"
    name "BRD-K81062487"
    degreetriin 0
    degreetriout 74
    betweennesstri 0
    type "DRUG"
    color "blueviolet"
  ]
  node
  [
    id 109
    id1 109
    id2 NaN
    label1 "BRD-K74763371"
    label2 "NA"
    Redundancy1 1
    Redundancy2 NaN
    grado1 86
    grado2 NaN
    ClusteringRobbinsAlexander1 0.442096447152367
    ClusteringRobbinsAlexander2 NaN
    ClusteringDot1 0.298625404649239
    ClusteringDot2 NaN
    type1 "DRUG"
    type2 "NA"
    color1 "blueviolet"
    color2 "NA"
    drugName "bosentan"
    xref "NA"
    name "BRD-K74763371"
    degreetriin 0
    degreetriout 86
    betweennesstri 0
    type "DRUG"
    color "blueviolet"
  ]
  node
  [
    id 110
    id1 110
    id2 NaN
    label1 "BRD-K28167849"
    label2 "NA"
    Redundancy1 1
    Redundancy2 NaN
    grado1 76
    grado2 NaN
    ClusteringRobbinsAlexander1 0.442096447152367
    ClusteringRobbinsAlexander2 NaN
    ClusteringDot1 0.310492447992219
    ClusteringDot2 NaN
    type1 "DRUG"
    type2 "NA"
    color1 "blueviolet"
    color2 "NA"
    drugName "ichthynone"
    xref "NA"
    name "BRD-K28167849"
    degreetriin 0
    degreetriout 76
    betweennesstri 0
    type "DRUG"
    color "blueviolet"
  ]
  node
  [
    id 111
    id1 111
    id2 NaN
    label1 "BRD-K79711234"
    label2 "NA"
    Redundancy1 1
    Redundancy2 NaN
    grado1 78
    grado2 NaN
    ClusteringRobbinsAlexander1 0.442096447152367
    ClusteringRobbinsAlexander2 NaN
    ClusteringDot1 0.303328163545119
    ClusteringDot2 NaN
    type1 "DRUG"
    type2 "NA"
    color1 "blueviolet"
    color2 "NA"
    drugName "thiamphenicol"
    xref "NA"
    name "BRD-K79711234"
    degreetriin 0
    degreetriout 78
    betweennesstri 0
    type "DRUG"
    color "blueviolet"
  ]
  node
  [
    id 112
    id1 112
    id2 NaN
    label1 "BRD-K70301876"
    label2 "NA"
    Redundancy1 1
    Redundancy2 NaN
    grado1 63
    grado2 NaN
    ClusteringRobbinsAlexander1 0.442096447152367
    ClusteringRobbinsAlexander2 NaN
    ClusteringDot1 0.26116269962925
    ClusteringDot2 NaN
    type1 "DRUG"
    type2 "NA"
    color1 "blueviolet"
    color2 "NA"
    drugName "escitalopram"
    xref "NA"
    name "BRD-K70301876"
    degreetriin 0
    degreetriout 63
    betweennesstri 0
    type "DRUG"
    color "blueviolet"
  ]
  node
  [
    id 113
    id1 113
    id2 NaN
    label1 "BRD-K86350435"
    label2 "NA"
    Redundancy1 1
    Redundancy2 NaN
    grado1 71
    grado2 NaN
    ClusteringRobbinsAlexander1 0.442096447152367
    ClusteringRobbinsAlexander2 NaN
    ClusteringDot1 0.300415982049046
    ClusteringDot2 NaN
    type1 "DRUG"
    type2 "NA"
    color1 "blueviolet"
    color2 "NA"
    drugName "DAC-012"
    xref "NA"
    name "BRD-K86350435"
    degreetriin 0
    degreetriout 71
    betweennesstri 0
    type "DRUG"
    color "blueviolet"
  ]
  node
  [
    id 114
    id1 114
    id2 NaN
    label1 "BRD-K09255212"
    label2 "NA"
    Redundancy1 1
    Redundancy2 NaN
    grado1 75
    grado2 NaN
    ClusteringRobbinsAlexander1 0.442096447152367
    ClusteringRobbinsAlexander2 NaN
    ClusteringDot1 0.269081949502229
    ClusteringDot2 NaN
    type1 "DRUG"
    type2 "NA"
    color1 "blueviolet"
    color2 "NA"
    drugName "clioquinol"
    xref "NA"
    name "BRD-K09255212"
    degreetriin 0
    degreetriout 75
    betweennesstri 0
    type "DRUG"
    color "blueviolet"
  ]
  node
  [
    id 115
    id1 115
    id2 NaN
    label1 "BRD-K51751936"
    label2 "NA"
    Redundancy1 1
    Redundancy2 NaN
    grado1 73
    grado2 NaN
    ClusteringRobbinsAlexander1 0.442096447152367
    ClusteringRobbinsAlexander2 NaN
    ClusteringDot1 0.317529201394923
    ClusteringDot2 NaN
    type1 "DRUG"
    type2 "NA"
    color1 "blueviolet"
    color2 "NA"
    drugName "alfadolone-acetate"
    xref "NA"
    name "BRD-K51751936"
    degreetriin 0
    degreetriout 73
    betweennesstri 0
    type "DRUG"
    color "blueviolet"
  ]
  node
  [
    id 116
    id1 116
    id2 NaN
    label1 "BRD-K37949327"
    label2 "NA"
    Redundancy1 1
    Redundancy2 NaN
    grado1 86
    grado2 NaN
    ClusteringRobbinsAlexander1 0.442096447152367
    ClusteringRobbinsAlexander2 NaN
    ClusteringDot1 0.281173135104696
    ClusteringDot2 NaN
    type1 "DRUG"
    type2 "NA"
    color1 "blueviolet"
    color2 "NA"
    drugName "etidronic-acid"
    xref "NA"
    name "BRD-K37949327"
    degreetriin 0
    degreetriout 86
    betweennesstri 0
    type "DRUG"
    color "blueviolet"
  ]
  node
  [
    id 117
    id1 117
    id2 277
    label1 "GO:0008023"
    label2 "277"
    Redundancy1 1
    Redundancy2 0
    grado1 57
    grado2 1
    ClusteringRobbinsAlexander1 0.442096447152367
    ClusteringRobbinsAlexander2 0.0257589696412144
    ClusteringDot1 0.0162302001911107
    ClusteringDot2 0.766666666666667
    type1 "GO"
    type2 "GO"
    color1 "cornflowerblue"
    color2 "cornflowerblue"
    drugName "NA"
    xref "GO:0008023"
    name "GO:0008023"
    degreetriin 57
    degreetriout 1
    betweennesstri 31.2333333333333
    type "GO"
    color "cornflowerblue"
  ]
  node
  [
    id 118
    id1 118
    id2 NaN
    label1 "BRD-K93176058"
    label2 "NA"
    Redundancy1 1
    Redundancy2 NaN
    grado1 75
    grado2 NaN
    ClusteringRobbinsAlexander1 0.442096447152367
    ClusteringRobbinsAlexander2 NaN
    ClusteringDot1 0.322160159396257
    ClusteringDot2 NaN
    type1 "DRUG"
    type2 "NA"
    color1 "blueviolet"
    color2 "NA"
    drugName "AC-55649"
    xref "NA"
    name "BRD-K93176058"
    degreetriin 0
    degreetriout 75
    betweennesstri 0
    type "DRUG"
    color "blueviolet"
  ]
  node
  [
    id 119
    id1 119
    id2 NaN
    label1 "BRD-K33453211"
    label2 "NA"
    Redundancy1 1
    Redundancy2 NaN
    grado1 74
    grado2 NaN
    ClusteringRobbinsAlexander1 0.442096447152367
    ClusteringRobbinsAlexander2 NaN
    ClusteringDot1 0.296298956786039
    ClusteringDot2 NaN
    type1 "DRUG"
    type2 "NA"
    color1 "blueviolet"
    color2 "NA"
    drugName "levocabastine"
    xref "NA"
    name "BRD-K33453211"
    degreetriin 0
    degreetriout 74
    betweennesstri 0
    type "DRUG"
    color "blueviolet"
  ]
  node
  [
    id 120
    id1 120
    id2 234
    label1 "GO:0008028"
    label2 "234"
    Redundancy1 1
    Redundancy2 0
    grado1 291
    grado2 1
    ClusteringRobbinsAlexander1 0.442096447152367
    ClusteringRobbinsAlexander2 0.0257589696412144
    ClusteringDot1 0.0561577765982735
    ClusteringDot2 1
    type1 "GO"
    type2 "GO"
    color1 "cornflowerblue"
    color2 "cornflowerblue"
    drugName "NA"
    xref "GO:0008028"
    name "GO:0008028"
    degreetriin 291
    degreetriout 1
    betweennesstri 207
    type "GO"
    color "cornflowerblue"
  ]
  node
  [
    id 121
    id1 121
    id2 NaN
    label1 "BRD-K25284112"
    label2 "NA"
    Redundancy1 1
    Redundancy2 NaN
    grado1 73
    grado2 NaN
    ClusteringRobbinsAlexander1 0.442096447152367
    ClusteringRobbinsAlexander2 NaN
    ClusteringDot1 0.304320770168056
    ClusteringDot2 NaN
    type1 "DRUG"
    type2 "NA"
    color1 "blueviolet"
    color2 "NA"
    drugName "SA-1938820"
    xref "NA"
    name "BRD-K25284112"
    degreetriin 0
    degreetriout 73
    betweennesstri 0
    type "DRUG"
    color "blueviolet"
  ]
  node
  [
    id 122
    id1 122
    id2 NaN
    label1 "BRD-K41903098"
    label2 "NA"
    Redundancy1 1
    Redundancy2 NaN
    grado1 73
    grado2 NaN
    ClusteringRobbinsAlexander1 0.442096447152367
    ClusteringRobbinsAlexander2 NaN
    ClusteringDot1 0.270674854625602
    ClusteringDot2 NaN
    type1 "DRUG"
    type2 "NA"
    color1 "blueviolet"
    color2 "NA"
    drugName "diphenoxylate"
    xref "NA"
    name "BRD-K41903098"
    degreetriin 0
    degreetriout 73
    betweennesstri 0
    type "DRUG"
    color "blueviolet"
  ]
  node
  [
    id 123
    id1 123
    id2 NaN
    label1 "BRD-A54236247"
    label2 "NA"
    Redundancy1 1
    Redundancy2 NaN
    grado1 74
    grado2 NaN
    ClusteringRobbinsAlexander1 0.442096447152367
    ClusteringRobbinsAlexander2 NaN
    ClusteringDot1 0.24861461030997
    ClusteringDot2 NaN
    type1 "DRUG"
    type2 "NA"
    color1 "blueviolet"
    color2 "NA"
    drugName "ephedrine-(racemic)"
    xref "NA"
    name "BRD-A54236247"
    degreetriin 0
    degreetriout 74
    betweennesstri 0
    type "DRUG"
    color "blueviolet"
  ]
  node
  [
    id 124
    id1 124
    id2 NaN
    label1 "BRD-A19053259"
    label2 "NA"
    Redundancy1 1
    Redundancy2 NaN
    grado1 79
    grado2 NaN
    ClusteringRobbinsAlexander1 0.442096447152367
    ClusteringRobbinsAlexander2 NaN
    ClusteringDot1 0.273503041712852
    ClusteringDot2 NaN
    type1 "DRUG"
    type2 "NA"
    color1 "blueviolet"
    color2 "NA"
    drugName "pseudopelletierine"
    xref "NA"
    name "BRD-A19053259"
    degreetriin 0
    degreetriout 79
    betweennesstri 0
    type "DRUG"
    color "blueviolet"
  ]
  node
  [
    id 125
    id1 125
    id2 NaN
    label1 "BRD-A09828896"
    label2 "NA"
    Redundancy1 1
    Redundancy2 NaN
    grado1 86
    grado2 NaN
    ClusteringRobbinsAlexander1 0.442096447152367
    ClusteringRobbinsAlexander2 NaN
    ClusteringDot1 0.316184102811243
    ClusteringDot2 NaN
    type1 "DRUG"
    type2 "NA"
    color1 "blueviolet"
    color2 "NA"
    drugName "SKF-81297"
    xref "NA"
    name "BRD-A09828896"
    degreetriin 0
    degreetriout 86
    betweennesstri 0
    type "DRUG"
    color "blueviolet"
  ]
  node
  [
    id 126
    id1 126
    id2 NaN
    label1 "BRD-K78691413"
    label2 "NA"
    Redundancy1 1
    Redundancy2 NaN
    grado1 80
    grado2 NaN
    ClusteringRobbinsAlexander1 0.442096447152367
    ClusteringRobbinsAlexander2 NaN
    ClusteringDot1 0.320238277446293
    ClusteringDot2 NaN
    type1 "DRUG"
    type2 "NA"
    color1 "blueviolet"
    color2 "NA"
    drugName "SA-97378"
    xref "NA"
    name "BRD-K78691413"
    degreetriin 0
    degreetriout 80
    betweennesstri 0
    type "DRUG"
    color "blueviolet"
  ]
  node
  [
    id 127
    id1 127
    id2 NaN
    label1 "BRD-A42335949"
    label2 "NA"
    Redundancy1 1
    Redundancy2 NaN
    grado1 77
    grado2 NaN
    ClusteringRobbinsAlexander1 0.442096447152367
    ClusteringRobbinsAlexander2 NaN
    ClusteringDot1 0.291252138127704
    ClusteringDot2 NaN
    type1 "DRUG"
    type2 "NA"
    color1 "blueviolet"
    color2 "NA"
    drugName "alexidine"
    xref "NA"
    name "BRD-A42335949"
    degreetriin 0
    degreetriout 77
    betweennesstri 0
    type "DRUG"
    color "blueviolet"
  ]
  node
  [
    id 128
    id1 128
    id2 NaN
    label1 "BRD-A52326238"
    label2 "NA"
    Redundancy1 1
    Redundancy2 NaN
    grado1 83
    grado2 NaN
    ClusteringRobbinsAlexander1 0.442096447152367
    ClusteringRobbinsAlexander2 NaN
    ClusteringDot1 0.295337590798079
    ClusteringDot2 NaN
    type1 "DRUG"
    type2 "NA"
    color1 "blueviolet"
    color2 "NA"
    drugName "isogedunin"
    xref "NA"
    name "BRD-A52326238"
    degreetriin 0
    degreetriout 83
    betweennesstri 0
    type "DRUG"
    color "blueviolet"
  ]
  node
  [
    id 129
    id1 129
    id2 154
    label1 "GO:0014072"
    label2 "154"
    Redundancy1 1
    Redundancy2 0
    grado1 343
    grado2 1
    ClusteringRobbinsAlexander1 0.442096447152367
    ClusteringRobbinsAlexander2 0.0257589696412144
    ClusteringDot1 0.0627167714414407
    ClusteringDot2 0.722222222222222
    type1 "GO"
    type2 "GO"
    color1 "cornflowerblue"
    color2 "cornflowerblue"
    drugName "NA"
    xref "GO:0014072"
    name "GO:0014072"
    degreetriin 343
    degreetriout 1
    betweennesstri 104.683333333333
    type "GO"
    color "cornflowerblue"
  ]
  node
  [
    id 130
    id1 130
    id2 NaN
    label1 "BRD-K63516691"
    label2 "NA"
    Redundancy1 1
    Redundancy2 NaN
    grado1 84
    grado2 NaN
    ClusteringRobbinsAlexander1 0.442096447152367
    ClusteringRobbinsAlexander2 NaN
    ClusteringDot1 0.306871528230995
    ClusteringDot2 NaN
    type1 "DRUG"
    type2 "NA"
    color1 "blueviolet"
    color2 "NA"
    drugName "T-0156"
    xref "NA"
    name "BRD-K63516691"
    degreetriin 0
    degreetriout 84
    betweennesstri 0
    type "DRUG"
    color "blueviolet"
  ]
  node
  [
    id 131
    id1 131
    id2 NaN
    label1 "BRD-K89055274"
    label2 "NA"
    Redundancy1 1
    Redundancy2 NaN
    grado1 79
    grado2 NaN
    ClusteringRobbinsAlexander1 0.442096447152367
    ClusteringRobbinsAlexander2 NaN
    ClusteringDot1 0.256062811102809
    ClusteringDot2 NaN
    type1 "DRUG"
    type2 "NA"
    color1 "blueviolet"
    color2 "NA"
    drugName "alverine"
    xref "NA"
    name "BRD-K89055274"
    degreetriin 0
    degreetriout 79
    betweennesstri 0
    type "DRUG"
    color "blueviolet"
  ]
  node
  [
    id 132
    id1 132
    id2 NaN
    label1 "BRD-K51583960"
    label2 "NA"
    Redundancy1 1
    Redundancy2 NaN
    grado1 87
    grado2 NaN
    ClusteringRobbinsAlexander1 0.442096447152367
    ClusteringRobbinsAlexander2 NaN
    ClusteringDot1 0.284875882039823
    ClusteringDot2 NaN
    type1 "DRUG"
    type2 "NA"
    color1 "blueviolet"
    color2 "NA"
    drugName "SA-1456443"
    xref "NA"
    name "BRD-K51583960"
    degreetriin 0
    degreetriout 87
    betweennesstri 0
    type "DRUG"
    color "blueviolet"
  ]
  node
  [
    id 133
    id1 133
    id2 247
    label1 "GO:0000288"
    label2 "247"
    Redundancy1 1
    Redundancy2 0
    grado1 290
    grado2 1
    ClusteringRobbinsAlexander1 0.442096447152367
    ClusteringRobbinsAlexander2 0.0257589696412144
    ClusteringDot1 0.0587163998098262
    ClusteringDot2 0.527777777777778
    type1 "GO"
    type2 "GO"
    color1 "cornflowerblue"
    color2 "cornflowerblue"
    drugName "NA"
    xref "GO:0000288"
    name "GO:0000288"
    degreetriin 290
    degreetriout 1
    betweennesstri 82.9178571428573
    type "GO"
    color "cornflowerblue"
  ]
  node
  [
    id 134
    id1 134
    id2 NaN
    label1 "BRD-A02189320"
    label2 "NA"
    Redundancy1 0.995573440643863
    Redundancy2 NaN
    grado1 71
    grado2 NaN
    ClusteringRobbinsAlexander1 0.442096447152367
    ClusteringRobbinsAlexander2 NaN
    ClusteringDot1 0.27066741537922
    ClusteringDot2 NaN
    type1 "DRUG"
    type2 "NA"
    color1 "blueviolet"
    color2 "NA"
    drugName "met-leu-phe"
    xref "NA"
    name "BRD-A02189320"
    degreetriin 0
    degreetriout 71
    betweennesstri 0
    type "DRUG"
    color "blueviolet"
  ]
  node
  [
    id 135
    id1 135
    id2 NaN
    label1 "BRD-K85266041"
    label2 "NA"
    Redundancy1 1
    Redundancy2 NaN
    grado1 77
    grado2 NaN
    ClusteringRobbinsAlexander1 0.442096447152367
    ClusteringRobbinsAlexander2 NaN
    ClusteringDot1 0.306854690035181
    ClusteringDot2 NaN
    type1 "DRUG"
    type2 "NA"
    color1 "blueviolet"
    color2 "NA"
    drugName "DNQX"
    xref "NA"
    name "BRD-K85266041"
    degreetriin 0
    degreetriout 77
    betweennesstri 0
    type "DRUG"
    color "blueviolet"
  ]
  node
  [
    id 136
    id1 136
    id2 NaN
    label1 "BRD-K82189384"
    label2 "NA"
    Redundancy1 1
    Redundancy2 NaN
    grado1 83
    grado2 NaN
    ClusteringRobbinsAlexander1 0.442096447152367
    ClusteringRobbinsAlexander2 NaN
    ClusteringDot1 0.241784793665611
    ClusteringDot2 NaN
    type1 "DRUG"
    type2 "NA"
    color1 "blueviolet"
    color2 "NA"
    drugName "BG-1011"
    xref "NA"
    name "BRD-K82189384"
    degreetriin 0
    degreetriout 83
    betweennesstri 0
    type "DRUG"
    color "blueviolet"
  ]
  node
  [
    id 137
    id1 137
    id2 332
    label1 "GO:0045071"
    label2 "332"
    Redundancy1 1
    Redundancy2 0
    grado1 2589
    grado2 1
    ClusteringRobbinsAlexander1 0.442096447152367
    ClusteringRobbinsAlexander2 0.0257589696412144
    ClusteringDot1 0.205944660790492
    ClusteringDot2 1
    type1 "GO"
    type2 "GO"
    color1 "cornflowerblue"
    color2 "cornflowerblue"
    drugName "NA"
    xref "GO:0045071"
    name "GO:0045071"
    degreetriin 2589
    degreetriout 1
    betweennesstri 2580.5
    type "GO"
    color "cornflowerblue"
  ]
  node
  [
    id 138
    id1 138
    id2 NaN
    label1 "BRD-A24543851"
    label2 "NA"
    Redundancy1 1
    Redundancy2 NaN
    grado1 77
    grado2 NaN
    ClusteringRobbinsAlexander1 0.442096447152367
    ClusteringRobbinsAlexander2 NaN
    ClusteringDot1 0.2793774095813
    ClusteringDot2 NaN
    type1 "DRUG"
    type2 "NA"
    color1 "blueviolet"
    color2 "NA"
    drugName "nornicotine"
    xref "NA"
    name "BRD-A24543851"
    degreetriin 0
    degreetriout 77
    betweennesstri 0
    type "DRUG"
    color "blueviolet"
  ]
  node
  [
    id 139
    id1 139
    id2 NaN
    label1 "BRD-K25464116"
    label2 "NA"
    Redundancy1 1
    Redundancy2 NaN
    grado1 92
    grado2 NaN
    ClusteringRobbinsAlexander1 0.442096447152367
    ClusteringRobbinsAlexander2 NaN
    ClusteringDot1 0.306020734400955
    ClusteringDot2 NaN
    type1 "DRUG"
    type2 "NA"
    color1 "blueviolet"
    color2 "NA"
    drugName "SA-1925610"
    xref "NA"
    name "BRD-K25464116"
    degreetriin 0
    degreetriout 92
    betweennesstri 0
    type "DRUG"
    color "blueviolet"
  ]
  node
  [
    id 140
    id1 140
    id2 NaN
    label1 "BRD-A28856712"
    label2 "NA"
    Redundancy1 1
    Redundancy2 NaN
    grado1 62
    grado2 NaN
    ClusteringRobbinsAlexander1 0.442096447152367
    ClusteringRobbinsAlexander2 NaN
    ClusteringDot1 0.267405583038648
    ClusteringDot2 NaN
    type1 "DRUG"
    type2 "NA"
    color1 "blueviolet"
    color2 "NA"
    drugName "tetrahydrozoline"
    xref "NA"
    name "BRD-A28856712"
    degreetriin 0
    degreetriout 62
    betweennesstri 0
    type "DRUG"
    color "blueviolet"
  ]
  node
  [
    id 141
    id1 141
    id2 NaN
    label1 "BRD-K35498378"
    label2 "NA"
    Redundancy1 1
    Redundancy2 NaN
    grado1 62
    grado2 NaN
    ClusteringRobbinsAlexander1 0.442096447152367
    ClusteringRobbinsAlexander2 NaN
    ClusteringDot1 0.280743885661863
    ClusteringDot2 NaN
    type1 "DRUG"
    type2 "NA"
    color1 "blueviolet"
    color2 "NA"
    drugName "alrestatin"
    xref "NA"
    name "BRD-K35498378"
    degreetriin 0
    degreetriout 62
    betweennesstri 0
    type "DRUG"
    color "blueviolet"
  ]
  node
  [
    id 142
    id1 142
    id2 NaN
    label1 "BRD-A61858259"
    label2 "NA"
    Redundancy1 1
    Redundancy2 NaN
    grado1 73
    grado2 NaN
    ClusteringRobbinsAlexander1 0.442096447152367
    ClusteringRobbinsAlexander2 NaN
    ClusteringDot1 0.262356586313553
    ClusteringDot2 NaN
    type1 "DRUG"
    type2 "NA"
    color1 "blueviolet"
    color2 "NA"
    drugName "CAY-10415"
    xref "NA"
    name "BRD-A61858259"
    degreetriin 0
    degreetriout 73
    betweennesstri 0
    type "DRUG"
    color "blueviolet"
  ]
  node
  [
    id 143
    id1 143
    id2 NaN
    label1 "BRD-K25190777"
    label2 "NA"
    Redundancy1 1
    Redundancy2 NaN
    grado1 68
    grado2 NaN
    ClusteringRobbinsAlexander1 0.442096447152367
    ClusteringRobbinsAlexander2 NaN
    ClusteringDot1 0.291696887997424
    ClusteringDot2 NaN
    type1 "DRUG"
    type2 "NA"
    color1 "blueviolet"
    color2 "NA"
    drugName "KU-C103670"
    xref "NA"
    name "BRD-K25190777"
    degreetriin 0
    degreetriout 68
    betweennesstri 0
    type "DRUG"
    color "blueviolet"
  ]
  node
  [
    id 144
    id1 144
    id2 NaN
    label1 "BRD-K87723457"
    label2 "NA"
    Redundancy1 1
    Redundancy2 NaN
    grado1 73
    grado2 NaN
    ClusteringRobbinsAlexander1 0.442096447152367
    ClusteringRobbinsAlexander2 NaN
    ClusteringDot1 0.261077198492211
    ClusteringDot2 NaN
    type1 "DRUG"
    type2 "NA"
    color1 "blueviolet"
    color2 "NA"
    drugName "SA-1458163"
    xref "NA"
    name "BRD-K87723457"
    degreetriin 0
    degreetriout 73
    betweennesstri 0
    type "DRUG"
    color "blueviolet"
  ]
  node
  [
    id 145
    id1 145
    id2 NaN
    label1 "BRD-K77987382"
    label2 "NA"
    Redundancy1 1
    Redundancy2 NaN
    grado1 81
    grado2 NaN
    ClusteringRobbinsAlexander1 0.442096447152367
    ClusteringRobbinsAlexander2 NaN
    ClusteringDot1 0.262829798461087
    ClusteringDot2 NaN
    type1 "DRUG"
    type2 "NA"
    color1 "blueviolet"
    color2 "NA"
    drugName "mebendazole"
    xref "NA"
    name "BRD-K77987382"
    degreetriin 0
    degreetriout 81
    betweennesstri 0
    type "DRUG"
    color "blueviolet"
  ]
  node
  [
    id 146
    id1 146
    id2 NaN
    label1 "BRD-A41692738"
    label2 "NA"
    Redundancy1 0.997191011235955
    Redundancy2 NaN
    grado1 89
    grado2 NaN
    ClusteringRobbinsAlexander1 0.442096447152367
    ClusteringRobbinsAlexander2 NaN
    ClusteringDot1 0.288309682934044
    ClusteringDot2 NaN
    type1 "DRUG"
    type2 "NA"
    color1 "blueviolet"
    color2 "NA"
    drugName "TGX-221"
    xref "NA"
    name "BRD-A41692738"
    degreetriin 0
    degreetriout 89
    betweennesstri 0
    type "DRUG"
    color "blueviolet"
  ]
  node
  [
    id 147
    id1 147
    id2 NaN
    label1 "BRD-K56726453"
    label2 "NA"
    Redundancy1 1
    Redundancy2 NaN
    grado1 72
    grado2 NaN
    ClusteringRobbinsAlexander1 0.442096447152367
    ClusteringRobbinsAlexander2 NaN
    ClusteringDot1 0.295986359989526
    ClusteringDot2 NaN
    type1 "DRUG"
    type2 "NA"
    color1 "blueviolet"
    color2 "NA"
    drugName "SA-423862"
    xref "NA"
    name "BRD-K56726453"
    degreetriin 0
    degreetriout 72
    betweennesstri 0
    type "DRUG"
    color "blueviolet"
  ]
  node
  [
    id 148
    id1 148
    id2 NaN
    label1 "BRD-A10977446"
    label2 "NA"
    Redundancy1 1
    Redundancy2 NaN
    grado1 61
    grado2 NaN
    ClusteringRobbinsAlexander1 0.442096447152367
    ClusteringRobbinsAlexander2 NaN
    ClusteringDot1 0.27699791457258
    ClusteringDot2 NaN
    type1 "DRUG"
    type2 "NA"
    color1 "blueviolet"
    color2 "NA"
    drugName "carvedilol"
    xref "NA"
    name "BRD-A10977446"
    degreetriin 0
    degreetriout 61
    betweennesstri 0
    type "DRUG"
    color "blueviolet"
  ]
  node
  [
    id 149
    id1 149
    id2 NaN
    label1 "BRD-K51575138"
    label2 "NA"
    Redundancy1 1
    Redundancy2 NaN
    grado1 89
    grado2 NaN
    ClusteringRobbinsAlexander1 0.442096447152367
    ClusteringRobbinsAlexander2 NaN
    ClusteringDot1 0.283829274489368
    ClusteringDot2 NaN
    type1 "DRUG"
    type2 "NA"
    color1 "blueviolet"
    color2 "NA"
    drugName "TPCA-1"
    xref "NA"
    name "BRD-K51575138"
    degreetriin 0
    degreetriout 89
    betweennesstri 0
    type "DRUG"
    color "blueviolet"
  ]
  node
  [
    id 150
    id1 150
    id2 NaN
    label1 "BRD-K03063480"
    label2 "NA"
    Redundancy1 1
    Redundancy2 NaN
    grado1 75
    grado2 NaN
    ClusteringRobbinsAlexander1 0.442096447152367
    ClusteringRobbinsAlexander2 NaN
    ClusteringDot1 0.277068117020614
    ClusteringDot2 NaN
    type1 "DRUG"
    type2 "NA"
    color1 "blueviolet"
    color2 "NA"
    drugName "PF-477736"
    xref "NA"
    name "BRD-K03063480"
    degreetriin 0
    degreetriout 75
    betweennesstri 0
    type "DRUG"
    color "blueviolet"
  ]
  node
  [
    id 151
    id1 151
    id2 NaN
    label1 "BRD-A97104540"
    label2 "NA"
    Redundancy1 1
    Redundancy2 NaN
    grado1 86
    grado2 NaN
    ClusteringRobbinsAlexander1 0.442096447152367
    ClusteringRobbinsAlexander2 NaN
    ClusteringDot1 0.281720297881185
    ClusteringDot2 NaN
    type1 "DRUG"
    type2 "NA"
    color1 "blueviolet"
    color2 "NA"
    drugName "fenoterol"
    xref "NA"
    name "BRD-A97104540"
    degreetriin 0
    degreetriout 86
    betweennesstri 0
    type "DRUG"
    color "blueviolet"
  ]
  node
  [
    id 152
    id1 152
    id2 NaN
    label1 "BRD-K56745457"
    label2 "NA"
    Redundancy1 1
    Redundancy2 NaN
    grado1 71
    grado2 NaN
    ClusteringRobbinsAlexander1 0.442096447152367
    ClusteringRobbinsAlexander2 NaN
    ClusteringDot1 0.278813109182516
    ClusteringDot2 NaN
    type1 "DRUG"
    type2 "NA"
    color1 "blueviolet"
    color2 "NA"
    drugName "azauridine"
    xref "NA"
    name "BRD-K56745457"
    degreetriin 0
    degreetriout 71
    betweennesstri 0
    type "DRUG"
    color "blueviolet"
  ]
  node
  [
    id 153
    id1 153
    id2 NaN
    label1 "BRD-K52020312"
    label2 "NA"
    Redundancy1 1
    Redundancy2 NaN
    grado1 72
    grado2 NaN
    ClusteringRobbinsAlexander1 0.442096447152367
    ClusteringRobbinsAlexander2 NaN
    ClusteringDot1 0.261235573606244
    ClusteringDot2 NaN
    type1 "DRUG"
    type2 "NA"
    color1 "blueviolet"
    color2 "NA"
    drugName "metronidazole"
    xref "NA"
    name "BRD-K52020312"
    degreetriin 0
    degreetriout 72
    betweennesstri 0
    type "DRUG"
    color "blueviolet"
  ]
  node
  [
    id 154
    id1 154
    id2 NaN
    label1 "BRD-K17915279"
    label2 "NA"
    Redundancy1 1
    Redundancy2 NaN
    grado1 68
    grado2 NaN
    ClusteringRobbinsAlexander1 0.442096447152367
    ClusteringRobbinsAlexander2 NaN
    ClusteringDot1 0.273590086427703
    ClusteringDot2 NaN
    type1 "DRUG"
    type2 "NA"
    color1 "blueviolet"
    color2 "NA"
    drugName "JAS07-004"
    xref "NA"
    name "BRD-K17915279"
    degreetriin 0
    degreetriout 68
    betweennesstri 0
    type "DRUG"
    color "blueviolet"
  ]
  node
  [
    id 155
    id1 155
    id2 NaN
    label1 "BRD-A52660433"
    label2 "NA"
    Redundancy1 1
    Redundancy2 NaN
    grado1 82
    grado2 NaN
    ClusteringRobbinsAlexander1 0.442096447152367
    ClusteringRobbinsAlexander2 NaN
    ClusteringDot1 0.274694537515064
    ClusteringDot2 NaN
    type1 "DRUG"
    type2 "NA"
    color1 "blueviolet"
    color2 "NA"
    drugName "tetrindole"
    xref "NA"
    name "BRD-A52660433"
    degreetriin 0
    degreetriout 82
    betweennesstri 0
    type "DRUG"
    color "blueviolet"
  ]
  node
  [
    id 156
    id1 156
    id2 188
    label1 "GO:0009130"
    label2 "188"
    Redundancy1 1
    Redundancy2 0
    grado1 608
    grado2 1
    ClusteringRobbinsAlexander1 0.442096447152367
    ClusteringRobbinsAlexander2 0.0257589696412144
    ClusteringDot1 0.0947098640599805
    ClusteringDot2 0.814285714285714
    type1 "GO"
    type2 "GO"
    color1 "cornflowerblue"
    color2 "cornflowerblue"
    drugName "NA"
    xref "GO:0009130"
    name "GO:0009130"
    degreetriin 608
    degreetriout 1
    betweennesstri 284.7
    type "GO"
    color "cornflowerblue"
  ]
  node
  [
    id 157
    id1 157
    id2 122
    label1 "GO:0048038"
    label2 "122"
    Redundancy1 1
    Redundancy2 0
    grado1 120
    grado2 1
    ClusteringRobbinsAlexander1 0.442096447152367
    ClusteringRobbinsAlexander2 0.0257589696412144
    ClusteringDot1 0.0287613542415158
    ClusteringDot2 0.9375
    type1 "GO"
    type2 "GO"
    color1 "cornflowerblue"
    color2 "cornflowerblue"
    drugName "NA"
    xref "GO:0048038"
    name "GO:0048038"
    degreetriin 120
    degreetriout 1
    betweennesstri 71.45
    type "GO"
    color "cornflowerblue"
  ]
  node
  [
    id 158
    id1 158
    id2 NaN
    label1 "BRD-K72542090"
    label2 "NA"
    Redundancy1 1
    Redundancy2 NaN
    grado1 64
    grado2 NaN
    ClusteringRobbinsAlexander1 0.442096447152367
    ClusteringRobbinsAlexander2 NaN
    ClusteringDot1 0.308200361220431
    ClusteringDot2 NaN
    type1 "DRUG"
    type2 "NA"
    color1 "blueviolet"
    color2 "NA"
    drugName "clodronic-acid"
    xref "NA"
    name "BRD-K72542090"
    degreetriin 0
    degreetriout 64
    betweennesstri 0
    type "DRUG"
    color "blueviolet"
  ]
  node
  [
    id 159
    id1 159
    id2 NaN
    label1 "BRD-K02581333"
    label2 "NA"
    Redundancy1 1
    Redundancy2 NaN
    grado1 84
    grado2 NaN
    ClusteringRobbinsAlexander1 0.442096447152367
    ClusteringRobbinsAlexander2 NaN
    ClusteringDot1 0.283358134233165
    ClusteringDot2 NaN
    type1 "DRUG"
    type2 "NA"
    color1 "blueviolet"
    color2 "NA"
    drugName "protein-tyrosine-phosphatase-inhibitor-IV"
    xref "NA"
    name "BRD-K02581333"
    degreetriin 0
    degreetriout 84
    betweennesstri 0
    type "DRUG"
    color "blueviolet"
  ]
  node
  [
    id 160
    id1 160
    id2 NaN
    label1 "BRD-A41112154"
    label2 "NA"
    Redundancy1 1
    Redundancy2 NaN
    grado1 70
    grado2 NaN
    ClusteringRobbinsAlexander1 0.442096447152367
    ClusteringRobbinsAlexander2 NaN
    ClusteringDot1 0.287479693755177
    ClusteringDot2 NaN
    type1 "DRUG"
    type2 "NA"
    color1 "blueviolet"
    color2 "NA"
    drugName "oleanolic-acid"
    xref "NA"
    name "BRD-A41112154"
    degreetriin 0
    degreetriout 70
    betweennesstri 0
    type "DRUG"
    color "blueviolet"
  ]
  node
  [
    id 161
    id1 161
    id2 NaN
    label1 "BRD-A63836183"
    label2 "NA"
    Redundancy1 1
    Redundancy2 NaN
    grado1 70
    grado2 NaN
    ClusteringRobbinsAlexander1 0.442096447152367
    ClusteringRobbinsAlexander2 NaN
    ClusteringDot1 0.283871986624881
    ClusteringDot2 NaN
    type1 "DRUG"
    type2 "NA"
    color1 "blueviolet"
    color2 "NA"
    drugName "PD-123319"
    xref "NA"
    name "BRD-A63836183"
    degreetriin 0
    degreetriout 70
    betweennesstri 0
    type "DRUG"
    color "blueviolet"
  ]
  node
  [
    id 162
    id1 162
    id2 NaN
    label1 "BRD-K34094942"
    label2 "NA"
    Redundancy1 1
    Redundancy2 NaN
    grado1 83
    grado2 NaN
    ClusteringRobbinsAlexander1 0.442096447152367
    ClusteringRobbinsAlexander2 NaN
    ClusteringDot1 0.301861069896467
    ClusteringDot2 NaN
    type1 "DRUG"
    type2 "NA"
    color1 "blueviolet"
    color2 "NA"
    drugName "SA-90544"
    xref "NA"
    name "BRD-K34094942"
    degreetriin 0
    degreetriout 83
    betweennesstri 0
    type "DRUG"
    color "blueviolet"
  ]
  node
  [
    id 163
    id1 163
    id2 NaN
    label1 "BRD-A71157293"
    label2 "NA"
    Redundancy1 1
    Redundancy2 NaN
    grado1 75
    grado2 NaN
    ClusteringRobbinsAlexander1 0.442096447152367
    ClusteringRobbinsAlexander2 NaN
    ClusteringDot1 0.289490926799559
    ClusteringDot2 NaN
    type1 "DRUG"
    type2 "NA"
    color1 "blueviolet"
    color2 "NA"
    drugName "fursultiamine"
    xref "NA"
    name "BRD-A71157293"
    degreetriin 0
    degreetriout 75
    betweennesstri 0
    type "DRUG"
    color "blueviolet"
  ]
  node
  [
    id 164
    id1 164
    id2 NaN
    label1 "BRD-K02037345"
    label2 "NA"
    Redundancy1 1
    Redundancy2 NaN
    grado1 70
    grado2 NaN
    ClusteringRobbinsAlexander1 0.442096447152367
    ClusteringRobbinsAlexander2 NaN
    ClusteringDot1 0.274713940250584
    ClusteringDot2 NaN
    type1 "DRUG"
    type2 "NA"
    color1 "blueviolet"
    color2 "NA"
    drugName "SA-1457169"
    xref "NA"
    name "BRD-K02037345"
    degreetriin 0
    degreetriout 70
    betweennesstri 0
    type "DRUG"
    color "blueviolet"
  ]
  node
  [
    id 165
    id1 165
    id2 NaN
    label1 "BRD-K46424862"
    label2 "NA"
    Redundancy1 1
    Redundancy2 NaN
    grado1 78
    grado2 NaN
    ClusteringRobbinsAlexander1 0.442096447152367
    ClusteringRobbinsAlexander2 NaN
    ClusteringDot1 0.265064336655301
    ClusteringDot2 NaN
    type1 "DRUG"
    type2 "NA"
    color1 "blueviolet"
    color2 "NA"
    drugName "hymecromone"
    xref "NA"
    name "BRD-K46424862"
    degreetriin 0
    degreetriout 78
    betweennesstri 0
    type "DRUG"
    color "blueviolet"
  ]
  node
  [
    id 166
    id1 166
    id2 NaN
    label1 "BRD-K00337317"
    label2 "NA"
    Redundancy1 1
    Redundancy2 NaN
    grado1 75
    grado2 NaN
    ClusteringRobbinsAlexander1 0.442096447152367
    ClusteringRobbinsAlexander2 NaN
    ClusteringDot1 0.328442905226977
    ClusteringDot2 NaN
    type1 "DRUG"
    type2 "NA"
    color1 "blueviolet"
    color2 "NA"
    drugName "NU-7441"
    xref "NA"
    name "BRD-K00337317"
    degreetriin 0
    degreetriout 75
    betweennesstri 0
    type "DRUG"
    color "blueviolet"
  ]
  node
  [
    id 167
    id1 167
    id2 NaN
    label1 "BRD-A69777949"
    label2 "NA"
    Redundancy1 1
    Redundancy2 NaN
    grado1 76
    grado2 NaN
    ClusteringRobbinsAlexander1 0.442096447152367
    ClusteringRobbinsAlexander2 NaN
    ClusteringDot1 0.258258355264098
    ClusteringDot2 NaN
    type1 "DRUG"
    type2 "NA"
    color1 "blueviolet"
    color2 "NA"
    drugName "flumequine"
    xref "NA"
    name "BRD-A69777949"
    degreetriin 0
    degreetriout 76
    betweennesstri 0
    type "DRUG"
    color "blueviolet"
  ]
  node
  [
    id 168
    id1 168
    id2 NaN
    label1 "BRD-K59024795"
    label2 "NA"
    Redundancy1 1
    Redundancy2 NaN
    grado1 71
    grado2 NaN
    ClusteringRobbinsAlexander1 0.442096447152367
    ClusteringRobbinsAlexander2 NaN
    ClusteringDot1 0.274999325796041
    ClusteringDot2 NaN
    type1 "DRUG"
    type2 "NA"
    color1 "blueviolet"
    color2 "NA"
    drugName "SA-244466"
    xref "NA"
    name "BRD-K59024795"
    degreetriin 0
    degreetriout 71
    betweennesstri 0
    type "DRUG"
    color "blueviolet"
  ]
  node
  [
    id 169
    id1 169
    id2 NaN
    label1 "BRD-K96119599"
    label2 "NA"
    Redundancy1 1
    Redundancy2 NaN
    grado1 80
    grado2 NaN
    ClusteringRobbinsAlexander1 0.442096447152367
    ClusteringRobbinsAlexander2 NaN
    ClusteringDot1 0.313712277255711
    ClusteringDot2 NaN
    type1 "DRUG"
    type2 "NA"
    color1 "blueviolet"
    color2 "NA"
    drugName "leucodin"
    xref "NA"
    name "BRD-K96119599"
    degreetriin 0
    degreetriout 80
    betweennesstri 0
    type "DRUG"
    color "blueviolet"
  ]
  node
  [
    id 170
    id1 170
    id2 NaN
    label1 "BRD-K16478699"
    label2 "NA"
    Redundancy1 1
    Redundancy2 NaN
    grado1 67
    grado2 NaN
    ClusteringRobbinsAlexander1 0.442096447152367
    ClusteringRobbinsAlexander2 NaN
    ClusteringDot1 0.194301409239058
    ClusteringDot2 NaN
    type1 "DRUG"
    type2 "NA"
    color1 "blueviolet"
    color2 "NA"
    drugName "PLX-4720"
    xref "NA"
    name "BRD-K16478699"
    degreetriin 0
    degreetriout 67
    betweennesstri 0
    type "DRUG"
    color "blueviolet"
  ]
  node
  [
    id 171
    id1 171
    id2 NaN
    label1 "BRD-K15166186"
    label2 "NA"
    Redundancy1 1
    Redundancy2 NaN
    grado1 47
    grado2 NaN
    ClusteringRobbinsAlexander1 0.442096447152367
    ClusteringRobbinsAlexander2 NaN
    ClusteringDot1 0.235941735718929
    ClusteringDot2 NaN
    type1 "DRUG"
    type2 "NA"
    color1 "blueviolet"
    color2 "NA"
    drugName "TL-HRAS-27"
    xref "NA"
    name "BRD-K15166186"
    degreetriin 0
    degreetriout 47
    betweennesstri 0
    type "DRUG"
    color "blueviolet"
  ]
  node
  [
    id 172
    id1 172
    id2 NaN
    label1 "BRD-K03814443"
    label2 "NA"
    Redundancy1 1
    Redundancy2 NaN
    grado1 79
    grado2 NaN
    ClusteringRobbinsAlexander1 0.442096447152367
    ClusteringRobbinsAlexander2 NaN
    ClusteringDot1 0.315535059692236
    ClusteringDot2 NaN
    type1 "DRUG"
    type2 "NA"
    color1 "blueviolet"
    color2 "NA"
    drugName "SA-423131"
    xref "NA"
    name "BRD-K03814443"
    degreetriin 0
    degreetriout 79
    betweennesstri 0
    type "DRUG"
    color "blueviolet"
  ]
  node
  [
    id 173
    id1 173
    id2 NaN
    label1 "BRD-K79983625"
    label2 "NA"
    Redundancy1 1
    Redundancy2 NaN
    grado1 80
    grado2 NaN
    ClusteringRobbinsAlexander1 0.442096447152367
    ClusteringRobbinsAlexander2 NaN
    ClusteringDot1 0.284472619581263
    ClusteringDot2 NaN
    type1 "DRUG"
    type2 "NA"
    color1 "blueviolet"
    color2 "NA"
    drugName "DC-45-A2"
    xref "NA"
    name "BRD-K79983625"
    degreetriin 0
    degreetriout 80
    betweennesstri 0
    type "DRUG"
    color "blueviolet"
  ]
  node
  [
    id 174
    id1 174
    id2 NaN
    label1 "BRD-K24616672"
    label2 "NA"
    Redundancy1 1
    Redundancy2 NaN
    grado1 78
    grado2 NaN
    ClusteringRobbinsAlexander1 0.442096447152367
    ClusteringRobbinsAlexander2 NaN
    ClusteringDot1 0.308747923462698
    ClusteringDot2 NaN
    type1 "DRUG"
    type2 "NA"
    color1 "blueviolet"
    color2 "NA"
    drugName "procaine"
    xref "NA"
    name "BRD-K24616672"
    degreetriin 0
    degreetriout 78
    betweennesstri 0
    type "DRUG"
    color "blueviolet"
  ]
  node
  [
    id 175
    id1 175
    id2 NaN
    label1 "BRD-K41260949"
    label2 "NA"
    Redundancy1 1
    Redundancy2 NaN
    grado1 69
    grado2 NaN
    ClusteringRobbinsAlexander1 0.442096447152367
    ClusteringRobbinsAlexander2 NaN
    ClusteringDot1 0.298313208541783
    ClusteringDot2 NaN
    type1 "DRUG"
    type2 "NA"
    color1 "blueviolet"
    color2 "NA"
    drugName "valproic-acid"
    xref "NA"
    name "BRD-K41260949"
    degreetriin 0
    degreetriout 69
    betweennesstri 0
    type "DRUG"
    color "blueviolet"
  ]
  node
  [
    id 176
    id1 176
    id2 NaN
    label1 "BRD-K01815685"
    label2 "NA"
    Redundancy1 1
    Redundancy2 NaN
    grado1 74
    grado2 NaN
    ClusteringRobbinsAlexander1 0.442096447152367
    ClusteringRobbinsAlexander2 NaN
    ClusteringDot1 0.292836934827856
    ClusteringDot2 NaN
    type1 "DRUG"
    type2 "NA"
    color1 "blueviolet"
    color2 "NA"
    drugName "indole-3-carbinol"
    xref "NA"
    name "BRD-K01815685"
    degreetriin 0
    degreetriout 74
    betweennesstri 0
    type "DRUG"
    color "blueviolet"
  ]
  node
  [
    id 177
    id1 177
    id2 NaN
    label1 "BRD-K46585355"
    label2 "NA"
    Redundancy1 1
    Redundancy2 NaN
    grado1 72
    grado2 NaN
    ClusteringRobbinsAlexander1 0.442096447152367
    ClusteringRobbinsAlexander2 NaN
    ClusteringDot1 0.269085172796357
    ClusteringDot2 NaN
    type1 "DRUG"
    type2 "NA"
    color1 "blueviolet"
    color2 "NA"
    drugName "acetylsalicylsalicylic-acid"
    xref "NA"
    name "BRD-K46585355"
    degreetriin 0
    degreetriout 72
    betweennesstri 0
    type "DRUG"
    color "blueviolet"
  ]
  node
  [
    id 178
    id1 178
    id2 NaN
    label1 "BRD-A18497530"
    label2 "NA"
    Redundancy1 1
    Redundancy2 NaN
    grado1 82
    grado2 NaN
    ClusteringRobbinsAlexander1 0.442096447152367
    ClusteringRobbinsAlexander2 NaN
    ClusteringDot1 0.258388273328256
    ClusteringDot2 NaN
    type1 "DRUG"
    type2 "NA"
    color1 "blueviolet"
    color2 "NA"
    drugName "5-iodotubercidin"
    xref "NA"
    name "BRD-A18497530"
    degreetriin 0
    degreetriout 82
    betweennesstri 0
    type "DRUG"
    color "blueviolet"
  ]
  node
  [
    id 179
    id1 179
    id2 NaN
    label1 "BRD-K41868777"
    label2 "NA"
    Redundancy1 1
    Redundancy2 NaN
    grado1 68
    grado2 NaN
    ClusteringRobbinsAlexander1 0.442096447152367
    ClusteringRobbinsAlexander2 NaN
    ClusteringDot1 0.236449526437548
    ClusteringDot2 NaN
    type1 "DRUG"
    type2 "NA"
    color1 "blueviolet"
    color2 "NA"
    drugName "W-5"
    xref "NA"
    name "BRD-K41868777"
    degreetriin 0
    degreetriout 68
    betweennesstri 0
    type "DRUG"
    color "blueviolet"
  ]
  node
  [
    id 180
    id1 180
    id2 NaN
    label1 "BRD-K19352500"
    label2 "NA"
    Redundancy1 1
    Redundancy2 NaN
    grado1 80
    grado2 NaN
    ClusteringRobbinsAlexander1 0.442096447152367
    ClusteringRobbinsAlexander2 NaN
    ClusteringDot1 0.291066703996896
    ClusteringDot2 NaN
    type1 "DRUG"
    type2 "NA"
    color1 "blueviolet"
    color2 "NA"
    drugName "prochlorperazine"
    xref "NA"
    name "BRD-K19352500"
    degreetriin 0
    degreetriout 80
    betweennesstri 0
    type "DRUG"
    color "blueviolet"
  ]
  node
  [
    id 181
    id1 181
    id2 NaN
    label1 "BRD-K23531129"
    label2 "NA"
    Redundancy1 1
    Redundancy2 NaN
    grado1 75
    grado2 NaN
    ClusteringRobbinsAlexander1 0.442096447152367
    ClusteringRobbinsAlexander2 NaN
    ClusteringDot1 0.285276496895281
    ClusteringDot2 NaN
    type1 "DRUG"
    type2 "NA"
    color1 "blueviolet"
    color2 "NA"
    drugName "KU-C104230"
    xref "NA"
    name "BRD-K23531129"
    degreetriin 0
    degreetriout 75
    betweennesstri 0
    type "DRUG"
    color "blueviolet"
  ]
  node
  [
    id 182
    id1 182
    id2 NaN
    label1 "BRD-K19416115"
    label2 "NA"
    Redundancy1 1
    Redundancy2 NaN
    grado1 82
    grado2 NaN
    ClusteringRobbinsAlexander1 0.442096447152367
    ClusteringRobbinsAlexander2 NaN
    ClusteringDot1 0.322287948797644
    ClusteringDot2 NaN
    type1 "DRUG"
    type2 "NA"
    color1 "blueviolet"
    color2 "NA"
    drugName "sitagliptin"
    xref "NA"
    name "BRD-K19416115"
    degreetriin 0
    degreetriout 82
    betweennesstri 0
    type "DRUG"
    color "blueviolet"
  ]
  node
  [
    id 183
    id1 183
    id2 NaN
    label1 "BRD-K09132007"
    label2 "NA"
    Redundancy1 1
    Redundancy2 NaN
    grado1 74
    grado2 NaN
    ClusteringRobbinsAlexander1 0.442096447152367
    ClusteringRobbinsAlexander2 NaN
    ClusteringDot1 0.297949170296291
    ClusteringDot2 NaN
    type1 "DRUG"
    type2 "NA"
    color1 "blueviolet"
    color2 "NA"
    drugName "D-4476"
    xref "NA"
    name "BRD-K09132007"
    degreetriin 0
    degreetriout 74
    betweennesstri 0
    type "DRUG"
    color "blueviolet"
  ]
  node
  [
    id 184
    id1 184
    id2 279
    label1 "GO:0032355"
    label2 "279"
    Redundancy1 0.999999182112473
    Redundancy2 0
    grado1 2709
    grado2 1
    ClusteringRobbinsAlexander1 0.442096447152367
    ClusteringRobbinsAlexander2 0.0257589696412144
    ClusteringDot1 0.209367704917941
    ClusteringDot2 0.722222222222222
    type1 "GO"
    type2 "GO"
    color1 "cornflowerblue"
    color2 "cornflowerblue"
    drugName "NA"
    xref "GO:0032355"
    name "GO:0032355"
    degreetriin 2709
    degreetriout 1
    betweennesstri 1099.51666666668
    type "GO"
    color "cornflowerblue"
  ]
  node
  [
    id 185
    id1 185
    id2 NaN
    label1 "BRD-K61314889"
    label2 "NA"
    Redundancy1 1
    Redundancy2 NaN
    grado1 87
    grado2 NaN
    ClusteringRobbinsAlexander1 0.442096447152367
    ClusteringRobbinsAlexander2 NaN
    ClusteringDot1 0.317871049998214
    ClusteringDot2 NaN
    type1 "DRUG"
    type2 "NA"
    color1 "blueviolet"
    color2 "NA"
    drugName "endo-IWR-1"
    xref "NA"
    name "BRD-K61314889"
    degreetriin 0
    degreetriout 87
    betweennesstri 0
    type "DRUG"
    color "blueviolet"
  ]
  node
  [
    id 186
    id1 186
    id2 NaN
    label1 "BRD-K11801786"
    label2 "NA"
    Redundancy1 1
    Redundancy2 NaN
    grado1 84
    grado2 NaN
    ClusteringRobbinsAlexander1 0.442096447152367
    ClusteringRobbinsAlexander2 NaN
    ClusteringDot1 0.30599200198402
    ClusteringDot2 NaN
    type1 "DRUG"
    type2 "NA"
    color1 "blueviolet"
    color2 "NA"
    drugName "trimidox"
    xref "NA"
    name "BRD-K11801786"
    degreetriin 0
    degreetriout 84
    betweennesstri 0
    type "DRUG"
    color "blueviolet"
  ]
  node
  [
    id 187
    id1 187
    id2 NaN
    label1 "BRD-K70358946"
    label2 "NA"
    Redundancy1 1
    Redundancy2 NaN
    grado1 85
    grado2 NaN
    ClusteringRobbinsAlexander1 0.442096447152367
    ClusteringRobbinsAlexander2 NaN
    ClusteringDot1 0.288974124025209
    ClusteringDot2 NaN
    type1 "DRUG"
    type2 "NA"
    color1 "blueviolet"
    color2 "NA"
    drugName "aripiprazole"
    xref "NA"
    name "BRD-K70358946"
    degreetriin 0
    degreetriout 85
    betweennesstri 0
    type "DRUG"
    color "blueviolet"
  ]
  node
  [
    id 188
    id1 188
    id2 NaN
    label1 "BRD-A61470182"
    label2 "NA"
    Redundancy1 0.99954243880119
    Redundancy2 NaN
    grado1 94
    grado2 NaN
    ClusteringRobbinsAlexander1 0.442096447152367
    ClusteringRobbinsAlexander2 NaN
    ClusteringDot1 0.243792751177586
    ClusteringDot2 NaN
    type1 "DRUG"
    type2 "NA"
    color1 "blueviolet"
    color2 "NA"
    drugName "N-formylmethionylalanine"
    xref "NA"
    name "BRD-A61470182"
    degreetriin 0
    degreetriout 94
    betweennesstri 0
    type "DRUG"
    color "blueviolet"
  ]
  node
  [
    id 189
    id1 189
    id2 NaN
    label1 "BRD-K14614387"
    label2 "NA"
    Redundancy1 1
    Redundancy2 NaN
    grado1 80
    grado2 NaN
    ClusteringRobbinsAlexander1 0.442096447152367
    ClusteringRobbinsAlexander2 NaN
    ClusteringDot1 0.29665927093844
    ClusteringDot2 NaN
    type1 "DRUG"
    type2 "NA"
    color1 "blueviolet"
    color2 "NA"
    drugName "SA-83851"
    xref "NA"
    name "BRD-K14614387"
    degreetriin 0
    degreetriout 80
    betweennesstri 0
    type "DRUG"
    color "blueviolet"
  ]
  node
  [
    id 190
    id1 190
    id2 NaN
    label1 "BRD-K75089421"
    label2 "NA"
    Redundancy1 1
    Redundancy2 NaN
    grado1 51
    grado2 NaN
    ClusteringRobbinsAlexander1 0.442096447152367
    ClusteringRobbinsAlexander2 NaN
    ClusteringDot1 0.259999579561832
    ClusteringDot2 NaN
    type1 "DRUG"
    type2 "NA"
    color1 "blueviolet"
    color2 "NA"
    drugName "procainamide"
    xref "NA"
    name "BRD-K75089421"
    degreetriin 0
    degreetriout 51
    betweennesstri 0
    type "DRUG"
    color "blueviolet"
  ]
  node
  [
    id 191
    id1 191
    id2 NaN
    label1 "BRD-A70514680"
    label2 "NA"
    Redundancy1 1
    Redundancy2 NaN
    grado1 73
    grado2 NaN
    ClusteringRobbinsAlexander1 0.442096447152367
    ClusteringRobbinsAlexander2 NaN
    ClusteringDot1 0.28923039035324
    ClusteringDot2 NaN
    type1 "DRUG"
    type2 "NA"
    color1 "blueviolet"
    color2 "NA"
    drugName "articaine"
    xref "NA"
    name "BRD-A70514680"
    degreetriin 0
    degreetriout 73
    betweennesstri 0
    type "DRUG"
    color "blueviolet"
  ]
  node
  [
    id 192
    id1 192
    id2 NaN
    label1 "BRD-K19131810"
    label2 "NA"
    Redundancy1 1
    Redundancy2 NaN
    grado1 87
    grado2 NaN
    ClusteringRobbinsAlexander1 0.442096447152367
    ClusteringRobbinsAlexander2 NaN
    ClusteringDot1 0.321671889128411
    ClusteringDot2 NaN
    type1 "DRUG"
    type2 "NA"
    color1 "blueviolet"
    color2 "NA"
    drugName "SA-89763"
    xref "NA"
    name "BRD-K19131810"
    degreetriin 0
    degreetriout 87
    betweennesstri 0
    type "DRUG"
    color "blueviolet"
  ]
  node
  [
    id 193
    id1 193
    id2 NaN
    label1 "BRD-A71009679"
    label2 "NA"
    Redundancy1 1
    Redundancy2 NaN
    grado1 78
    grado2 NaN
    ClusteringRobbinsAlexander1 0.442096447152367
    ClusteringRobbinsAlexander2 NaN
    ClusteringDot1 0.267116149579515
    ClusteringDot2 NaN
    type1 "DRUG"
    type2 "NA"
    color1 "blueviolet"
    color2 "NA"
    drugName "KU-C103420N"
    xref "NA"
    name "BRD-A71009679"
    degreetriin 0
    degreetriout 78
    betweennesstri 0
    type "DRUG"
    color "blueviolet"
  ]
  node
  [
    id 194
    id1 194
    id2 NaN
    label1 "BRD-K33005991"
    label2 "NA"
    Redundancy1 1
    Redundancy2 NaN
    grado1 83
    grado2 NaN
    ClusteringRobbinsAlexander1 0.442096447152367
    ClusteringRobbinsAlexander2 NaN
    ClusteringDot1 0.329487996358349
    ClusteringDot2 NaN
    type1 "DRUG"
    type2 "NA"
    color1 "blueviolet"
    color2 "NA"
    drugName "SA-1460008"
    xref "NA"
    name "BRD-K33005991"
    degreetriin 0
    degreetriout 83
    betweennesstri 0
    type "DRUG"
    color "blueviolet"
  ]
  node
  [
    id 195
    id1 195
    id2 NaN
    label1 "BRD-K19111024"
    label2 "NA"
    Redundancy1 1
    Redundancy2 NaN
    grado1 79
    grado2 NaN
    ClusteringRobbinsAlexander1 0.442096447152367
    ClusteringRobbinsAlexander2 NaN
    ClusteringDot1 0.334092390871201
    ClusteringDot2 NaN
    type1 "DRUG"
    type2 "NA"
    color1 "blueviolet"
    color2 "NA"
    drugName "clofibric-acid"
    xref "NA"
    name "BRD-K19111024"
    degreetriin 0
    degreetriout 79
    betweennesstri 0
    type "DRUG"
    color "blueviolet"
  ]
  node
  [
    id 196
    id1 196
    id2 NaN
    label1 "BRD-A10396145"
    label2 "NA"
    Redundancy1 1
    Redundancy2 NaN
    grado1 71
    grado2 NaN
    ClusteringRobbinsAlexander1 0.442096447152367
    ClusteringRobbinsAlexander2 NaN
    ClusteringDot1 0.314028556700688
    ClusteringDot2 NaN
    type1 "DRUG"
    type2 "NA"
    color1 "blueviolet"
    color2 "NA"
    drugName "vanillyl-glycol"
    xref "NA"
    name "BRD-A10396145"
    degreetriin 0
    degreetriout 71
    betweennesstri 0
    type "DRUG"
    color "blueviolet"
  ]
  node
  [
    id 197
    id1 197
    id2 NaN
    label1 "BRD-K02283807"
    label2 "NA"
    Redundancy1 1
    Redundancy2 NaN
    grado1 74
    grado2 NaN
    ClusteringRobbinsAlexander1 0.442096447152367
    ClusteringRobbinsAlexander2 NaN
    ClusteringDot1 0.31848637522697
    ClusteringDot2 NaN
    type1 "DRUG"
    type2 "NA"
    color1 "blueviolet"
    color2 "NA"
    drugName "GR-32191"
    xref "NA"
    name "BRD-K02283807"
    degreetriin 0
    degreetriout 74
    betweennesstri 0
    type "DRUG"
    color "blueviolet"
  ]
  node
  [
    id 198
    id1 198
    id2 NaN
    label1 "BRD-K75686993"
    label2 "NA"
    Redundancy1 1
    Redundancy2 NaN
    grado1 72
    grado2 NaN
    ClusteringRobbinsAlexander1 0.442096447152367
    ClusteringRobbinsAlexander2 NaN
    ClusteringDot1 0.296758584333238
    ClusteringDot2 NaN
    type1 "DRUG"
    type2 "NA"
    color1 "blueviolet"
    color2 "NA"
    drugName "SA-1939079"
    xref "NA"
    name "BRD-K75686993"
    degreetriin 0
    degreetriout 72
    betweennesstri 0
    type "DRUG"
    color "blueviolet"
  ]
  node
  [
    id 199
    id1 199
    id2 NaN
    label1 "BRD-K73037408"
    label2 "NA"
    Redundancy1 1
    Redundancy2 NaN
    grado1 75
    grado2 NaN
    ClusteringRobbinsAlexander1 0.442096447152367
    ClusteringRobbinsAlexander2 NaN
    ClusteringDot1 0.281895013191835
    ClusteringDot2 NaN
    type1 "DRUG"
    type2 "NA"
    color1 "blueviolet"
    color2 "NA"
    drugName "KUC111774N"
    xref "NA"
    name "BRD-K73037408"
    degreetriin 0
    degreetriout 75
    betweennesstri 0
    type "DRUG"
    color "blueviolet"
  ]
  node
  [
    id 200
    id1 200
    id2 NaN
    label1 "BRD-K60060639"
    label2 "NA"
    Redundancy1 1
    Redundancy2 NaN
    grado1 55
    grado2 NaN
    ClusteringRobbinsAlexander1 0.442096447152367
    ClusteringRobbinsAlexander2 NaN
    ClusteringDot1 0.238780133744215
    ClusteringDot2 NaN
    type1 "DRUG"
    type2 "NA"
    color1 "blueviolet"
    color2 "NA"
    drugName "N-methyllidocaine-iodide"
    xref "NA"
    name "BRD-K60060639"
    degreetriin 0
    degreetriout 55
    betweennesstri 0
    type "DRUG"
    color "blueviolet"
  ]
  node
  [
    id 201
    id1 201
    id2 NaN
    label1 "BRD-A22844106"
    label2 "NA"
    Redundancy1 1
    Redundancy2 NaN
    grado1 70
    grado2 NaN
    ClusteringRobbinsAlexander1 0.442096447152367
    ClusteringRobbinsAlexander2 NaN
    ClusteringDot1 0.322029584157433
    ClusteringDot2 NaN
    type1 "DRUG"
    type2 "NA"
    color1 "blueviolet"
    color2 "NA"
    drugName "tenoxicam"
    xref "NA"
    name "BRD-A22844106"
    degreetriin 0
    degreetriout 70
    betweennesstri 0
    type "DRUG"
    color "blueviolet"
  ]
  node
  [
    id 202
    id1 202
    id2 NaN
    label1 "BRD-A95939040"
    label2 "NA"
    Redundancy1 1
    Redundancy2 NaN
    grado1 81
    grado2 NaN
    ClusteringRobbinsAlexander1 0.442096447152367
    ClusteringRobbinsAlexander2 NaN
    ClusteringDot1 0.31095725947764
    ClusteringDot2 NaN
    type1 "DRUG"
    type2 "NA"
    color1 "blueviolet"
    color2 "NA"
    drugName "sertaconazole"
    xref "NA"
    name "BRD-A95939040"
    degreetriin 0
    degreetriout 81
    betweennesstri 0
    type "DRUG"
    color "blueviolet"
  ]
  node
  [
    id 203
    id1 203
    id2 NaN
    label1 "BRD-K12219985"
    label2 "NA"
    Redundancy1 1
    Redundancy2 NaN
    grado1 76
    grado2 NaN
    ClusteringRobbinsAlexander1 0.442096447152367
    ClusteringRobbinsAlexander2 NaN
    ClusteringDot1 0.298809703512184
    ClusteringDot2 NaN
    type1 "DRUG"
    type2 "NA"
    color1 "blueviolet"
    color2 "NA"
    drugName "glipizide"
    xref "NA"
    name "BRD-K12219985"
    degreetriin 0
    degreetriout 76
    betweennesstri 0
    type "DRUG"
    color "blueviolet"
  ]
  node
  [
    id 204
    id1 204
    id2 NaN
    label1 "BRD-K42221274"
    label2 "NA"
    Redundancy1 1
    Redundancy2 NaN
    grado1 82
    grado2 NaN
    ClusteringRobbinsAlexander1 0.442096447152367
    ClusteringRobbinsAlexander2 NaN
    ClusteringDot1 0.294065756259919
    ClusteringDot2 NaN
    type1 "DRUG"
    type2 "NA"
    color1 "blueviolet"
    color2 "NA"
    drugName "NNC-711"
    xref "NA"
    name "BRD-K42221274"
    degreetriin 0
    degreetriout 82
    betweennesstri 0
    type "DRUG"
    color "blueviolet"
  ]
  node
  [
    id 205
    id1 205
    id2 NaN
    label1 "BRD-K41564320"
    label2 "NA"
    Redundancy1 1
    Redundancy2 NaN
    grado1 68
    grado2 NaN
    ClusteringRobbinsAlexander1 0.442096447152367
    ClusteringRobbinsAlexander2 NaN
    ClusteringDot1 0.295585015630571
    ClusteringDot2 NaN
    type1 "DRUG"
    type2 "NA"
    color1 "blueviolet"
    color2 "NA"
    drugName "purvalanol-b"
    xref "NA"
    name "BRD-K41564320"
    degreetriin 0
    degreetriout 68
    betweennesstri 0
    type "DRUG"
    color "blueviolet"
  ]
  node
  [
    id 206
    id1 206
    id2 NaN
    label1 "BRD-K47664560"
    label2 "NA"
    Redundancy1 1
    Redundancy2 NaN
    grado1 72
    grado2 NaN
    ClusteringRobbinsAlexander1 0.442096447152367
    ClusteringRobbinsAlexander2 NaN
    ClusteringDot1 0.308955861655763
    ClusteringDot2 NaN
    type1 "DRUG"
    type2 "NA"
    color1 "blueviolet"
    color2 "NA"
    drugName "BG-1001"
    xref "NA"
    name "BRD-K47664560"
    degreetriin 0
    degreetriout 72
    betweennesstri 0
    type "DRUG"
    color "blueviolet"
  ]
  node
  [
    id 207
    id1 207
    id2 NaN
    label1 "BRD-M35773784"
    label2 "NA"
    Redundancy1 1
    Redundancy2 NaN
    grado1 84
    grado2 NaN
    ClusteringRobbinsAlexander1 0.442096447152367
    ClusteringRobbinsAlexander2 NaN
    ClusteringDot1 0.265934770984629
    ClusteringDot2 NaN
    type1 "DRUG"
    type2 "NA"
    color1 "blueviolet"
    color2 "NA"
    drugName "atropine"
    xref "NA"
    name "BRD-M35773784"
    degreetriin 0
    degreetriout 84
    betweennesstri 0
    type "DRUG"
    color "blueviolet"
  ]
  node
  [
    id 208
    id1 208
    id2 NaN
    label1 "BRD-K38323065"
    label2 "NA"
    Redundancy1 1
    Redundancy2 NaN
    grado1 84
    grado2 NaN
    ClusteringRobbinsAlexander1 0.442096447152367
    ClusteringRobbinsAlexander2 NaN
    ClusteringDot1 0.282183232841164
    ClusteringDot2 NaN
    type1 "DRUG"
    type2 "NA"
    color1 "blueviolet"
    color2 "NA"
    drugName "phenacetin"
    xref "NA"
    name "BRD-K38323065"
    degreetriin 0
    degreetriout 84
    betweennesstri 0
    type "DRUG"
    color "blueviolet"
  ]
  node
  [
    id 209
    id1 209
    id2 NaN
    label1 "BRD-K90259198"
    label2 "NA"
    Redundancy1 1
    Redundancy2 NaN
    grado1 76
    grado2 NaN
    ClusteringRobbinsAlexander1 0.442096447152367
    ClusteringRobbinsAlexander2 NaN
    ClusteringDot1 0.325052969131888
    ClusteringDot2 NaN
    type1 "DRUG"
    type2 "NA"
    color1 "blueviolet"
    color2 "NA"
    drugName "W-7"
    xref "NA"
    name "BRD-K90259198"
    degreetriin 0
    degreetriout 76
    betweennesstri 0
    type "DRUG"
    color "blueviolet"
  ]
  node
  [
    id 210
    id1 210
    id2 NaN
    label1 "BRD-K22282523"
    label2 "NA"
    Redundancy1 0.999649122807018
    Redundancy2 NaN
    grado1 76
    grado2 NaN
    ClusteringRobbinsAlexander1 0.442096447152367
    ClusteringRobbinsAlexander2 NaN
    ClusteringDot1 0.276619865929421
    ClusteringDot2 NaN
    type1 "DRUG"
    type2 "NA"
    color1 "blueviolet"
    color2 "NA"
    drugName "SA-1922959"
    xref "NA"
    name "BRD-K22282523"
    degreetriin 0
    degreetriout 76
    betweennesstri 0
    type "DRUG"
    color "blueviolet"
  ]
  node
  [
    id 211
    id1 211
    id2 NaN
    label1 "BRD-K95208083"
    label2 "NA"
    Redundancy1 1
    Redundancy2 NaN
    grado1 75
    grado2 NaN
    ClusteringRobbinsAlexander1 0.442096447152367
    ClusteringRobbinsAlexander2 NaN
    ClusteringDot1 0.350812339578889
    ClusteringDot2 NaN
    type1 "DRUG"
    type2 "NA"
    color1 "blueviolet"
    color2 "NA"
    drugName "SA-1457472"
    xref "NA"
    name "BRD-K95208083"
    degreetriin 0
    degreetriout 75
    betweennesstri 0
    type "DRUG"
    color "blueviolet"
  ]
  node
  [
    id 212
    id1 212
    id2 NaN
    label1 "BRD-K50140147"
    label2 "NA"
    Redundancy1 1
    Redundancy2 NaN
    grado1 87
    grado2 NaN
    ClusteringRobbinsAlexander1 0.442096447152367
    ClusteringRobbinsAlexander2 NaN
    ClusteringDot1 0.28834945548495
    ClusteringDot2 NaN
    type1 "DRUG"
    type2 "NA"
    color1 "blueviolet"
    color2 "NA"
    drugName "NVP-TAE684"
    xref "NA"
    name "BRD-K50140147"
    degreetriin 0
    degreetriout 87
    betweennesstri 0
    type "DRUG"
    color "blueviolet"
  ]
  node
  [
    id 213
    id1 213
    id2 NaN
    label1 "BRD-K28595280"
    label2 "NA"
    Redundancy1 1
    Redundancy2 NaN
    grado1 79
    grado2 NaN
    ClusteringRobbinsAlexander1 0.442096447152367
    ClusteringRobbinsAlexander2 NaN
    ClusteringDot1 0.290272300691957
    ClusteringDot2 NaN
    type1 "DRUG"
    type2 "NA"
    color1 "blueviolet"
    color2 "NA"
    drugName "meglumine"
    xref "NA"
    name "BRD-K28595280"
    degreetriin 0
    degreetriout 79
    betweennesstri 0
    type "DRUG"
    color "blueviolet"
  ]
  node
  [
    id 214
    id1 214
    id2 NaN
    label1 "BRD-K25320246"
    label2 "NA"
    Redundancy1 1
    Redundancy2 NaN
    grado1 71
    grado2 NaN
    ClusteringRobbinsAlexander1 0.442096447152367
    ClusteringRobbinsAlexander2 NaN
    ClusteringDot1 0.288195938617749
    ClusteringDot2 NaN
    type1 "DRUG"
    type2 "NA"
    color1 "blueviolet"
    color2 "NA"
    drugName "KU-C104248"
    xref "NA"
    name "BRD-K25320246"
    degreetriin 0
    degreetriout 71
    betweennesstri 0
    type "DRUG"
    color "blueviolet"
  ]
  node
  [
    id 215
    id1 215
    id2 NaN
    label1 "BRD-K97365803"
    label2 "NA"
    Redundancy1 1
    Redundancy2 NaN
    grado1 51
    grado2 NaN
    ClusteringRobbinsAlexander1 0.442096447152367
    ClusteringRobbinsAlexander2 NaN
    ClusteringDot1 0.158829478293959
    ClusteringDot2 NaN
    type1 "DRUG"
    type2 "NA"
    color1 "blueviolet"
    color2 "NA"
    drugName "PI-828"
    xref "NA"
    name "BRD-K97365803"
    degreetriin 0
    degreetriout 51
    betweennesstri 0
    type "DRUG"
    color "blueviolet"
  ]
  node
  [
    id 216
    id1 216
    id2 NaN
    label1 "BRD-K63784565"
    label2 "NA"
    Redundancy1 1
    Redundancy2 NaN
    grado1 77
    grado2 NaN
    ClusteringRobbinsAlexander1 0.442096447152367
    ClusteringRobbinsAlexander2 NaN
    ClusteringDot1 0.283109527509842
    ClusteringDot2 NaN
    type1 "DRUG"
    type2 "NA"
    color1 "blueviolet"
    color2 "NA"
    drugName "10-hydroxycamptothecin"
    xref "NA"
    name "BRD-K63784565"
    degreetriin 0
    degreetriout 77
    betweennesstri 0
    type "DRUG"
    color "blueviolet"
  ]
  node
  [
    id 217
    id1 217
    id2 NaN
    label1 "BRD-K88682005"
    label2 "NA"
    Redundancy1 1
    Redundancy2 NaN
    grado1 88
    grado2 NaN
    ClusteringRobbinsAlexander1 0.442096447152367
    ClusteringRobbinsAlexander2 NaN
    ClusteringDot1 0.290085857174933
    ClusteringDot2 NaN
    type1 "DRUG"
    type2 "NA"
    color1 "blueviolet"
    color2 "NA"
    drugName "chlorothiazide"
    xref "NA"
    name "BRD-K88682005"
    degreetriin 0
    degreetriout 88
    betweennesstri 0
    type "DRUG"
    color "blueviolet"
  ]
  node
  [
    id 218
    id1 218
    id2 NaN
    label1 "BRD-A46393198"
    label2 "NA"
    Redundancy1 1
    Redundancy2 NaN
    grado1 74
    grado2 NaN
    ClusteringRobbinsAlexander1 0.442096447152367
    ClusteringRobbinsAlexander2 NaN
    ClusteringDot1 0.288915283950404
    ClusteringDot2 NaN
    type1 "DRUG"
    type2 "NA"
    color1 "blueviolet"
    color2 "NA"
    drugName "tetramisole"
    xref "NA"
    name "BRD-A46393198"
    degreetriin 0
    degreetriout 74
    betweennesstri 0
    type "DRUG"
    color "blueviolet"
  ]
  node
  [
    id 219
    id1 219
    id2 NaN
    label1 "BRD-K96271548"
    label2 "NA"
    Redundancy1 1
    Redundancy2 NaN
    grado1 78
    grado2 NaN
    ClusteringRobbinsAlexander1 0.442096447152367
    ClusteringRobbinsAlexander2 NaN
    ClusteringDot1 0.291988131091901
    ClusteringDot2 NaN
    type1 "DRUG"
    type2 "NA"
    color1 "blueviolet"
    color2 "NA"
    drugName "coumaric-acid"
    xref "NA"
    name "BRD-K96271548"
    degreetriin 0
    degreetriout 78
    betweennesstri 0
    type "DRUG"
    color "blueviolet"
  ]
  node
  [
    id 220
    id1 220
    id2 NaN
    label1 "BRD-K32398298"
    label2 "NA"
    Redundancy1 1
    Redundancy2 NaN
    grado1 74
    grado2 NaN
    ClusteringRobbinsAlexander1 0.442096447152367
    ClusteringRobbinsAlexander2 NaN
    ClusteringDot1 0.273662503766362
    ClusteringDot2 NaN
    type1 "DRUG"
    type2 "NA"
    color1 "blueviolet"
    color2 "NA"
    drugName "alprazolam"
    xref "NA"
    name "BRD-K32398298"
    degreetriin 0
    degreetriout 74
    betweennesstri 0
    type "DRUG"
    color "blueviolet"
  ]
  node
  [
    id 221
    id1 221
    id2 NaN
    label1 "BRD-K11432829"
    label2 "NA"
    Redundancy1 1
    Redundancy2 NaN
    grado1 67
    grado2 NaN
    ClusteringRobbinsAlexander1 0.442096447152367
    ClusteringRobbinsAlexander2 NaN
    ClusteringDot1 0.247386751558885
    ClusteringDot2 NaN
    type1 "DRUG"
    type2 "NA"
    color1 "blueviolet"
    color2 "NA"
    drugName "SA-1919875"
    xref "NA"
    name "BRD-K11432829"
    degreetriin 0
    degreetriout 67
    betweennesstri 0
    type "DRUG"
    color "blueviolet"
  ]
  node
  [
    id 222
    id1 222
    id2 NaN
    label1 "BRD-A25004090"
    label2 "NA"
    Redundancy1 1
    Redundancy2 NaN
    grado1 80
    grado2 NaN
    ClusteringRobbinsAlexander1 0.442096447152367
    ClusteringRobbinsAlexander2 NaN
    ClusteringDot1 0.305430039245917
    ClusteringDot2 NaN
    type1 "DRUG"
    type2 "NA"
    color1 "blueviolet"
    color2 "NA"
    drugName "erastin"
    xref "NA"
    name "BRD-A25004090"
    degreetriin 0
    degreetriout 80
    betweennesstri 0
    type "DRUG"
    color "blueviolet"
  ]
  node
  [
    id 223
    id1 223
    id2 NaN
    label1 "BRD-K73437736"
    label2 "NA"
    Redundancy1 1
    Redundancy2 NaN
    grado1 81
    grado2 NaN
    ClusteringRobbinsAlexander1 0.442096447152367
    ClusteringRobbinsAlexander2 NaN
    ClusteringDot1 0.301684834122195
    ClusteringDot2 NaN
    type1 "DRUG"
    type2 "NA"
    color1 "blueviolet"
    color2 "NA"
    drugName "azlocillin"
    xref "NA"
    name "BRD-K73437736"
    degreetriin 0
    degreetriout 81
    betweennesstri 0
    type "DRUG"
    color "blueviolet"
  ]
  node
  [
    id 224
    id1 224
    id2 NaN
    label1 "BRD-K59273480"
    label2 "NA"
    Redundancy1 1
    Redundancy2 NaN
    grado1 86
    grado2 NaN
    ClusteringRobbinsAlexander1 0.442096447152367
    ClusteringRobbinsAlexander2 NaN
    ClusteringDot1 0.298953997404857
    ClusteringDot2 NaN
    type1 "DRUG"
    type2 "NA"
    color1 "blueviolet"
    color2 "NA"
    drugName "propentofylline"
    xref "NA"
    name "BRD-K59273480"
    degreetriin 0
    degreetriout 86
    betweennesstri 0
    type "DRUG"
    color "blueviolet"
  ]
  node
  [
    id 225
    id1 225
    id2 NaN
    label1 "BRD-K00662280"
    label2 "NA"
    Redundancy1 1
    Redundancy2 NaN
    grado1 90
    grado2 NaN
    ClusteringRobbinsAlexander1 0.442096447152367
    ClusteringRobbinsAlexander2 NaN
    ClusteringDot1 0.279447399079099
    ClusteringDot2 NaN
    type1 "DRUG"
    type2 "NA"
    color1 "blueviolet"
    color2 "NA"
    drugName "CL-218872"
    xref "NA"
    name "BRD-K00662280"
    degreetriin 0
    degreetriout 90
    betweennesstri 0
    type "DRUG"
    color "blueviolet"
  ]
  node
  [
    id 226
    id1 226
    id2 NaN
    label1 "BRD-K49657628"
    label2 "NA"
    Redundancy1 1
    Redundancy2 NaN
    grado1 65
    grado2 NaN
    ClusteringRobbinsAlexander1 0.442096447152367
    ClusteringRobbinsAlexander2 NaN
    ClusteringDot1 0.276472463042729
    ClusteringDot2 NaN
    type1 "DRUG"
    type2 "NA"
    color1 "blueviolet"
    color2 "NA"
    drugName "tyrphostin-AG-18"
    xref "NA"
    name "BRD-K49657628"
    degreetriin 0
    degreetriout 65
    betweennesstri 0
    type "DRUG"
    color "blueviolet"
  ]
  node
  [
    id 227
    id1 227
    id2 NaN
    label1 "BRD-K40175214"
    label2 "NA"
    Redundancy1 1
    Redundancy2 NaN
    grado1 74
    grado2 NaN
    ClusteringRobbinsAlexander1 0.442096447152367
    ClusteringRobbinsAlexander2 NaN
    ClusteringDot1 0.285865459665351
    ClusteringDot2 NaN
    type1 "DRUG"
    type2 "NA"
    color1 "blueviolet"
    color2 "NA"
    drugName "torin-1"
    xref "NA"
    name "BRD-K40175214"
    degreetriin 0
    degreetriout 74
    betweennesstri 0
    type "DRUG"
    color "blueviolet"
  ]
  node
  [
    id 228
    id1 228
    id2 NaN
    label1 "BRD-K08999871"
    label2 "NA"
    Redundancy1 1
    Redundancy2 NaN
    grado1 80
    grado2 NaN
    ClusteringRobbinsAlexander1 0.442096447152367
    ClusteringRobbinsAlexander2 NaN
    ClusteringDot1 0.289478130748168
    ClusteringDot2 NaN
    type1 "DRUG"
    type2 "NA"
    color1 "blueviolet"
    color2 "NA"
    drugName "pipemidic-acid"
    xref "NA"
    name "BRD-K08999871"
    degreetriin 0
    degreetriout 80
    betweennesstri 0
    type "DRUG"
    color "blueviolet"
  ]
  node
  [
    id 229
    id1 229
    id2 NaN
    label1 "BRD-K86307448"
    label2 "NA"
    Redundancy1 1
    Redundancy2 NaN
    grado1 65
    grado2 NaN
    ClusteringRobbinsAlexander1 0.442096447152367
    ClusteringRobbinsAlexander2 NaN
    ClusteringDot1 0.270818522171524
    ClusteringDot2 NaN
    type1 "DRUG"
    type2 "NA"
    color1 "blueviolet"
    color2 "NA"
    drugName "allopurinol"
    xref "NA"
    name "BRD-K86307448"
    degreetriin 0
    degreetriout 65
    betweennesstri 0
    type "DRUG"
    color "blueviolet"
  ]
  node
  [
    id 230
    id1 230
    id2 NaN
    label1 "BRD-A04668240"
    label2 "NA"
    Redundancy1 1
    Redundancy2 NaN
    grado1 78
    grado2 NaN
    ClusteringRobbinsAlexander1 0.442096447152367
    ClusteringRobbinsAlexander2 NaN
    ClusteringDot1 0.301962451076184
    ClusteringDot2 NaN
    type1 "DRUG"
    type2 "NA"
    color1 "blueviolet"
    color2 "NA"
    drugName "CGP-52432"
    xref "NA"
    name "BRD-A04668240"
    degreetriin 0
    degreetriout 78
    betweennesstri 0
    type "DRUG"
    color "blueviolet"
  ]
  node
  [
    id 231
    id1 231
    id2 NaN
    label1 "BRD-K37083752"
    label2 "NA"
    Redundancy1 1
    Redundancy2 NaN
    grado1 77
    grado2 NaN
    ClusteringRobbinsAlexander1 0.442096447152367
    ClusteringRobbinsAlexander2 NaN
    ClusteringDot1 0.300859688115458
    ClusteringDot2 NaN
    type1 "DRUG"
    type2 "NA"
    color1 "blueviolet"
    color2 "NA"
    drugName "SA-90030"
    xref "NA"
    name "BRD-K37083752"
    degreetriin 0
    degreetriout 77
    betweennesstri 0
    type "DRUG"
    color "blueviolet"
  ]
  node
  [
    id 232
    id1 232
    id2 NaN
    label1 "BRD-K89152108"
    label2 "NA"
    Redundancy1 1
    Redundancy2 NaN
    grado1 76
    grado2 NaN
    ClusteringRobbinsAlexander1 0.442096447152367
    ClusteringRobbinsAlexander2 NaN
    ClusteringDot1 0.285577157098257
    ClusteringDot2 NaN
    type1 "DRUG"
    type2 "NA"
    color1 "blueviolet"
    color2 "NA"
    drugName "liothyronine"
    xref "NA"
    name "BRD-K89152108"
    degreetriin 0
    degreetriout 76
    betweennesstri 0
    type "DRUG"
    color "blueviolet"
  ]
  node
  [
    id 233
    id1 233
    id2 NaN
    label1 "BRD-K42978307"
    label2 "NA"
    Redundancy1 1
    Redundancy2 NaN
    grado1 84
    grado2 NaN
    ClusteringRobbinsAlexander1 0.442096447152367
    ClusteringRobbinsAlexander2 NaN
    ClusteringDot1 0.314124092160552
    ClusteringDot2 NaN
    type1 "DRUG"
    type2 "NA"
    color1 "blueviolet"
    color2 "NA"
    drugName "dioxane"
    xref "NA"
    name "BRD-K42978307"
    degreetriin 0
    degreetriout 84
    betweennesstri 0
    type "DRUG"
    color "blueviolet"
  ]
  node
  [
    id 234
    id1 234
    id2 NaN
    label1 "BRD-K28453807"
    label2 "NA"
    Redundancy1 0.99923896499239
    Redundancy2 NaN
    grado1 73
    grado2 NaN
    ClusteringRobbinsAlexander1 0.442096447152367
    ClusteringRobbinsAlexander2 NaN
    ClusteringDot1 0.273352459312266
    ClusteringDot2 NaN
    type1 "DRUG"
    type2 "NA"
    color1 "blueviolet"
    color2 "NA"
    drugName "nitrocaramiphen"
    xref "NA"
    name "BRD-K28453807"
    degreetriin 0
    degreetriout 73
    betweennesstri 0
    type "DRUG"
    color "blueviolet"
  ]
  node
  [
    id 235
    id1 235
    id2 NaN
    label1 "BRD-K25690923"
    label2 "NA"
    Redundancy1 1
    Redundancy2 NaN
    grado1 84
    grado2 NaN
    ClusteringRobbinsAlexander1 0.442096447152367
    ClusteringRobbinsAlexander2 NaN
    ClusteringDot1 0.278310743053802
    ClusteringDot2 NaN
    type1 "DRUG"
    type2 "NA"
    color1 "blueviolet"
    color2 "NA"
    drugName "4-iodo-6-phenylpyrimidine"
    xref "NA"
    name "BRD-K25690923"
    degreetriin 0
    degreetriout 84
    betweennesstri 0
    type "DRUG"
    color "blueviolet"
  ]
  node
  [
    id 236
    id1 236
    id2 NaN
    label1 "BRD-K47780086"
    label2 "NA"
    Redundancy1 0.999698885877748
    Redundancy2 NaN
    grado1 82
    grado2 NaN
    ClusteringRobbinsAlexander1 0.442096447152367
    ClusteringRobbinsAlexander2 NaN
    ClusteringDot1 0.31761656524506
    ClusteringDot2 NaN
    type1 "DRUG"
    type2 "NA"
    color1 "blueviolet"
    color2 "NA"
    drugName "penciclovir"
    xref "NA"
    name "BRD-K47780086"
    degreetriin 0
    degreetriout 82
    betweennesstri 0
    type "DRUG"
    color "blueviolet"
  ]
  node
  [
    id 237
    id1 237
    id2 NaN
    label1 "BRD-A25852922"
    label2 "NA"
    Redundancy1 1
    Redundancy2 NaN
    grado1 83
    grado2 NaN
    ClusteringRobbinsAlexander1 0.442096447152367
    ClusteringRobbinsAlexander2 NaN
    ClusteringDot1 0.300754182743981
    ClusteringDot2 NaN
    type1 "DRUG"
    type2 "NA"
    color1 "blueviolet"
    color2 "NA"
    drugName "ST-4034902"
    xref "NA"
    name "BRD-A25852922"
    degreetriin 0
    degreetriout 83
    betweennesstri 0
    type "DRUG"
    color "blueviolet"
  ]
  node
  [
    id 238
    id1 238
    id2 NaN
    label1 "BRD-A83937277"
    label2 "NA"
    Redundancy1 1
    Redundancy2 NaN
    grado1 78
    grado2 NaN
    ClusteringRobbinsAlexander1 0.442096447152367
    ClusteringRobbinsAlexander2 NaN
    ClusteringDot1 0.279398018846936
    ClusteringDot2 NaN
    type1 "DRUG"
    type2 "NA"
    color1 "blueviolet"
    color2 "NA"
    drugName "mephenytoin"
    xref "NA"
    name "BRD-A83937277"
    degreetriin 0
    degreetriout 78
    betweennesstri 0
    type "DRUG"
    color "blueviolet"
  ]
  node
  [
    id 239
    id1 239
    id2 NaN
    label1 "BRD-K48722833"
    label2 "NA"
    Redundancy1 1
    Redundancy2 NaN
    grado1 82
    grado2 NaN
    ClusteringRobbinsAlexander1 0.442096447152367
    ClusteringRobbinsAlexander2 NaN
    ClusteringDot1 0.283299665476545
    ClusteringDot2 NaN
    type1 "DRUG"
    type2 "NA"
    color1 "blueviolet"
    color2 "NA"
    drugName "iloperidone"
    xref "NA"
    name "BRD-K48722833"
    degreetriin 0
    degreetriout 82
    betweennesstri 0
    type "DRUG"
    color "blueviolet"
  ]
  node
  [
    id 240
    id1 240
    id2 NaN
    label1 "BRD-A87715314"
    label2 "NA"
    Redundancy1 1
    Redundancy2 NaN
    grado1 80
    grado2 NaN
    ClusteringRobbinsAlexander1 0.442096447152367
    ClusteringRobbinsAlexander2 NaN
    ClusteringDot1 0.295321981513935
    ClusteringDot2 NaN
    type1 "DRUG"
    type2 "NA"
    color1 "blueviolet"
    color2 "NA"
    drugName "pronetalol"
    xref "NA"
    name "BRD-A87715314"
    degreetriin 0
    degreetriout 80
    betweennesstri 0
    type "DRUG"
    color "blueviolet"
  ]
  node
  [
    id 241
    id1 241
    id2 NaN
    label1 "BRD-A20968261"
    label2 "NA"
    Redundancy1 1
    Redundancy2 NaN
    grado1 78
    grado2 NaN
    ClusteringRobbinsAlexander1 0.442096447152367
    ClusteringRobbinsAlexander2 NaN
    ClusteringDot1 0.276890997258034
    ClusteringDot2 NaN
    type1 "DRUG"
    type2 "NA"
    color1 "blueviolet"
    color2 "NA"
    drugName "WAY-213613"
    xref "NA"
    name "BRD-A20968261"
    degreetriin 0
    degreetriout 78
    betweennesstri 0
    type "DRUG"
    color "blueviolet"
  ]
  node
  [
    id 242
    id1 242
    id2 NaN
    label1 "BRD-A69336132"
    label2 "NA"
    Redundancy1 1
    Redundancy2 NaN
    grado1 74
    grado2 NaN
    ClusteringRobbinsAlexander1 0.442096447152367
    ClusteringRobbinsAlexander2 NaN
    ClusteringDot1 0.273163987088785
    ClusteringDot2 NaN
    type1 "DRUG"
    type2 "NA"
    color1 "blueviolet"
    color2 "NA"
    drugName "KM-04501"
    xref "NA"
    name "BRD-A69336132"
    degreetriin 0
    degreetriout 74
    betweennesstri 0
    type "DRUG"
    color "blueviolet"
  ]
  node
  [
    id 243
    id1 243
    id2 NaN
    label1 "BRD-K07604665"
    label2 "NA"
    Redundancy1 0.999316473000683
    Redundancy2 NaN
    grado1 77
    grado2 NaN
    ClusteringRobbinsAlexander1 0.442096447152367
    ClusteringRobbinsAlexander2 NaN
    ClusteringDot1 0.287726197867083
    ClusteringDot2 NaN
    type1 "DRUG"
    type2 "NA"
    color1 "blueviolet"
    color2 "NA"
    drugName "SA-1921574"
    xref "NA"
    name "BRD-K07604665"
    degreetriin 0
    degreetriout 77
    betweennesstri 0
    type "DRUG"
    color "blueviolet"
  ]
  node
  [
    id 244
    id1 244
    id2 NaN
    label1 "BRD-A56470328"
    label2 "NA"
    Redundancy1 0.999619482496195
    Redundancy2 NaN
    grado1 73
    grado2 NaN
    ClusteringRobbinsAlexander1 0.442096447152367
    ClusteringRobbinsAlexander2 NaN
    ClusteringDot1 0.289593615339868
    ClusteringDot2 NaN
    type1 "DRUG"
    type2 "NA"
    color1 "blueviolet"
    color2 "NA"
    drugName "fludrocortisone"
    xref "NA"
    name "BRD-A56470328"
    degreetriin 0
    degreetriout 73
    betweennesstri 0
    type "DRUG"
    color "blueviolet"
  ]
  node
  [
    id 245
    id1 245
    id2 NaN
    label1 "BRD-K21936341"
    label2 "NA"
    Redundancy1 1
    Redundancy2 NaN
    grado1 75
    grado2 NaN
    ClusteringRobbinsAlexander1 0.442096447152367
    ClusteringRobbinsAlexander2 NaN
    ClusteringDot1 0.284508235180112
    ClusteringDot2 NaN
    type1 "DRUG"
    type2 "NA"
    color1 "blueviolet"
    color2 "NA"
    drugName "oxotremorine-sesquifumarate"
    xref "NA"
    name "BRD-K21936341"
    degreetriin 0
    degreetriout 75
    betweennesstri 0
    type "DRUG"
    color "blueviolet"
  ]
  node
  [
    id 246
    id1 246
    id2 NaN
    label1 "BRD-K69885235"
    label2 "NA"
    Redundancy1 1
    Redundancy2 NaN
    grado1 81
    grado2 NaN
    ClusteringRobbinsAlexander1 0.442096447152367
    ClusteringRobbinsAlexander2 NaN
    ClusteringDot1 0.25931798665174
    ClusteringDot2 NaN
    type1 "DRUG"
    type2 "NA"
    color1 "blueviolet"
    color2 "NA"
    drugName "MW-STK33-100"
    xref "NA"
    name "BRD-K69885235"
    degreetriin 0
    degreetriout 81
    betweennesstri 0
    type "DRUG"
    color "blueviolet"
  ]
  node
  [
    id 247
    id1 247
    id2 NaN
    label1 "BRD-A41450521"
    label2 "NA"
    Redundancy1 0.999698885877748
    Redundancy2 NaN
    grado1 82
    grado2 NaN
    ClusteringRobbinsAlexander1 0.442096447152367
    ClusteringRobbinsAlexander2 NaN
    ClusteringDot1 0.286121083298339
    ClusteringDot2 NaN
    type1 "DRUG"
    type2 "NA"
    color1 "blueviolet"
    color2 "NA"
    drugName "tosufloxacin"
    xref "NA"
    name "BRD-A41450521"
    degreetriin 0
    degreetriout 82
    betweennesstri 0
    type "DRUG"
    color "blueviolet"
  ]
  node
  [
    id 248
    id1 248
    id2 418
    label1 "GO:0045667"
    label2 "418"
    Redundancy1 1
    Redundancy2 0.2
    grado1 2521
    grado2 5
    ClusteringRobbinsAlexander1 0.442096447152367
    ClusteringRobbinsAlexander2 0.0257589696412144
    ClusteringDot1 0.205014982849984
    ClusteringDot2 0.182220695970696
    type1 "GO"
    type2 "GO"
    color1 "cornflowerblue"
    color2 "cornflowerblue"
    drugName "NA"
    xref "GO:0045667"
    name "GO:0045667"
    degreetriin 2521
    degreetriout 5
    betweennesstri 5943.60833333335
    type "GO"
    color "cornflowerblue"
  ]
  node
  [
    id 249
    id1 249
    id2 NaN
    label1 "BRD-K70241288"
    label2 "NA"
    Redundancy1 1
    Redundancy2 NaN
    grado1 72
    grado2 NaN
    ClusteringRobbinsAlexander1 0.442096447152367
    ClusteringRobbinsAlexander2 NaN
    ClusteringDot1 0.281928468723904
    ClusteringDot2 NaN
    type1 "DRUG"
    type2 "NA"
    color1 "blueviolet"
    color2 "NA"
    drugName "L-692585"
    xref "NA"
    name "BRD-K70241288"
    degreetriin 0
    degreetriout 72
    betweennesstri 0
    type "DRUG"
    color "blueviolet"
  ]
  node
  [
    id 250
    id1 250
    id2 NaN
    label1 "BRD-K31929173"
    label2 "NA"
    Redundancy1 1
    Redundancy2 NaN
    grado1 83
    grado2 NaN
    ClusteringRobbinsAlexander1 0.442096447152367
    ClusteringRobbinsAlexander2 NaN
    ClusteringDot1 0.301154511275377
    ClusteringDot2 NaN
    type1 "DRUG"
    type2 "NA"
    color1 "blueviolet"
    color2 "NA"
    drugName "SA-1472514"
    xref "NA"
    name "BRD-K31929173"
    degreetriin 0
    degreetriout 83
    betweennesstri 0
    type "DRUG"
    color "blueviolet"
  ]
  node
  [
    id 251
    id1 251
    id2 NaN
    label1 "BRD-K86727142"
    label2 "NA"
    Redundancy1 1
    Redundancy2 NaN
    grado1 79
    grado2 NaN
    ClusteringRobbinsAlexander1 0.442096447152367
    ClusteringRobbinsAlexander2 NaN
    ClusteringDot1 0.278901135573463
    ClusteringDot2 NaN
    type1 "DRUG"
    type2 "NA"
    color1 "blueviolet"
    color2 "NA"
    drugName "embelin"
    xref "NA"
    name "BRD-K86727142"
    degreetriin 0
    degreetriout 79
    betweennesstri 0
    type "DRUG"
    color "blueviolet"
  ]
  node
  [
    id 252
    id1 252
    id2 432
    label1 "GO:0008408"
    label2 "432"
    Redundancy1 1
    Redundancy2 0
    grado1 207
    grado2 1
    ClusteringRobbinsAlexander1 0.442096447152367
    ClusteringRobbinsAlexander2 0.0257589696412144
    ClusteringDot1 0.0459873512465425
    ClusteringDot2 0.691666666666667
    type1 "GO"
    type2 "GO"
    color1 "cornflowerblue"
    color2 "cornflowerblue"
    drugName "NA"
    xref "GO:0008408"
    name "GO:0008408"
    degreetriin 207
    degreetriout 1
    betweennesstri 54.1476190476191
    type "GO"
    color "cornflowerblue"
  ]
  node
  [
    id 253
    id1 253
    id2 280
    label1 "GO:1901796"
    label2 "280"
    Redundancy1 1
    Redundancy2 0
    grado1 805
    grado2 1
    ClusteringRobbinsAlexander1 0.442096447152367
    ClusteringRobbinsAlexander2 0.0257589696412144
    ClusteringDot1 0.112263807608878
    ClusteringDot2 0.691666666666667
    type1 "GO"
    type2 "GO"
    color1 "cornflowerblue"
    color2 "cornflowerblue"
    drugName "NA"
    xref "GO:1901796"
    name "GO:1901796"
    degreetriin 805
    degreetriout 1
    betweennesstri 215.721428571428
    type "GO"
    color "cornflowerblue"
  ]
  node
  [
    id 254
    id1 254
    id2 NaN
    label1 "BRD-K85903480"
    label2 "NA"
    Redundancy1 1
    Redundancy2 NaN
    grado1 68
    grado2 NaN
    ClusteringRobbinsAlexander1 0.442096447152367
    ClusteringRobbinsAlexander2 NaN
    ClusteringDot1 0.255532760322512
    ClusteringDot2 NaN
    type1 "DRUG"
    type2 "NA"
    color1 "blueviolet"
    color2 "NA"
    drugName "glutamyldopamine"
    xref "NA"
    name "BRD-K85903480"
    degreetriin 0
    degreetriout 68
    betweennesstri 0
    type "DRUG"
    color "blueviolet"
  ]
  node
  [
    id 255
    id1 255
    id2 NaN
    label1 "BRD-A38898897"
    label2 "NA"
    Redundancy1 1
    Redundancy2 NaN
    grado1 76
    grado2 NaN
    ClusteringRobbinsAlexander1 0.442096447152367
    ClusteringRobbinsAlexander2 NaN
    ClusteringDot1 0.262374711079901
    ClusteringDot2 NaN
    type1 "DRUG"
    type2 "NA"
    color1 "blueviolet"
    color2 "NA"
    drugName "GW-311616"
    xref "NA"
    name "BRD-A38898897"
    degreetriin 0
    degreetriout 76
    betweennesstri 0
    type "DRUG"
    color "blueviolet"
  ]
  node
  [
    id 256
    id1 256
    id2 NaN
    label1 "BRD-A77349281"
    label2 "NA"
    Redundancy1 1
    Redundancy2 NaN
    grado1 77
    grado2 NaN
    ClusteringRobbinsAlexander1 0.442096447152367
    ClusteringRobbinsAlexander2 NaN
    ClusteringDot1 0.286487938067945
    ClusteringDot2 NaN
    type1 "DRUG"
    type2 "NA"
    color1 "blueviolet"
    color2 "NA"
    drugName "RK-682"
    xref "NA"
    name "BRD-A77349281"
    degreetriin 0
    degreetriout 77
    betweennesstri 0
    type "DRUG"
    color "blueviolet"
  ]
  node
  [
    id 257
    id1 257
    id2 NaN
    label1 "BRD-K53888148"
    label2 "NA"
    Redundancy1 1
    Redundancy2 NaN
    grado1 68
    grado2 NaN
    ClusteringRobbinsAlexander1 0.442096447152367
    ClusteringRobbinsAlexander2 NaN
    ClusteringDot1 0.246461762011845
    ClusteringDot2 NaN
    type1 "DRUG"
    type2 "NA"
    color1 "blueviolet"
    color2 "NA"
    drugName "DASB"
    xref "NA"
    name "BRD-K53888148"
    degreetriin 0
    degreetriout 68
    betweennesstri 0
    type "DRUG"
    color "blueviolet"
  ]
  node
  [
    id 258
    id1 258
    id2 NaN
    label1 "BRD-K55044200"
    label2 "NA"
    Redundancy1 1
    Redundancy2 NaN
    grado1 80
    grado2 NaN
    ClusteringRobbinsAlexander1 0.442096447152367
    ClusteringRobbinsAlexander2 NaN
    ClusteringDot1 0.304884035654318
    ClusteringDot2 NaN
    type1 "DRUG"
    type2 "NA"
    color1 "blueviolet"
    color2 "NA"
    drugName "amoxicillin"
    xref "NA"
    name "BRD-K55044200"
    degreetriin 0
    degreetriout 80
    betweennesstri 0
    type "DRUG"
    color "blueviolet"
  ]
  node
  [
    id 259
    id1 259
    id2 NaN
    label1 "BRD-A39093044"
    label2 "NA"
    Redundancy1 1
    Redundancy2 NaN
    grado1 73
    grado2 NaN
    ClusteringRobbinsAlexander1 0.442096447152367
    ClusteringRobbinsAlexander2 NaN
    ClusteringDot1 0.256741700381993
    ClusteringDot2 NaN
    type1 "DRUG"
    type2 "NA"
    color1 "blueviolet"
    color2 "NA"
    drugName "K784-3187"
    xref "NA"
    name "BRD-A39093044"
    degreetriin 0
    degreetriout 73
    betweennesstri 0
    type "DRUG"
    color "blueviolet"
  ]
  node
  [
    id 260
    id1 260
    id2 NaN
    label1 "BRD-K47679368"
    label2 "NA"
    Redundancy1 1
    Redundancy2 NaN
    grado1 76
    grado2 NaN
    ClusteringRobbinsAlexander1 0.442096447152367
    ClusteringRobbinsAlexander2 NaN
    ClusteringDot1 0.324356166801146
    ClusteringDot2 NaN
    type1 "DRUG"
    type2 "NA"
    color1 "blueviolet"
    color2 "NA"
    drugName "bromfenac"
    xref "NA"
    name "BRD-K47679368"
    degreetriin 0
    degreetriout 76
    betweennesstri 0
    type "DRUG"
    color "blueviolet"
  ]
  node
  [
    id 261
    id1 261
    id2 NaN
    label1 "BRD-K11306851"
    label2 "NA"
    Redundancy1 1
    Redundancy2 NaN
    grado1 67
    grado2 NaN
    ClusteringRobbinsAlexander1 0.442096447152367
    ClusteringRobbinsAlexander2 NaN
    ClusteringDot1 0.309725121119233
    ClusteringDot2 NaN
    type1 "DRUG"
    type2 "NA"
    color1 "blueviolet"
    color2 "NA"
    drugName "MW-SHH-97"
    xref "NA"
    name "BRD-K11306851"
    degreetriin 0
    degreetriout 67
    betweennesstri 0
    type "DRUG"
    color "blueviolet"
  ]
  node
  [
    id 262
    id1 262
    id2 NaN
    label1 "BRD-K43713542"
    label2 "NA"
    Redundancy1 1
    Redundancy2 NaN
    grado1 79
    grado2 NaN
    ClusteringRobbinsAlexander1 0.442096447152367
    ClusteringRobbinsAlexander2 NaN
    ClusteringDot1 0.286469219439229
    ClusteringDot2 NaN
    type1 "DRUG"
    type2 "NA"
    color1 "blueviolet"
    color2 "NA"
    drugName "SA-1922261"
    xref "NA"
    name "BRD-K43713542"
    degreetriin 0
    degreetriout 79
    betweennesstri 0
    type "DRUG"
    color "blueviolet"
  ]
  node
  [
    id 263
    id1 263
    id2 NaN
    label1 "BRD-A66284731"
    label2 "NA"
    Redundancy1 1
    Redundancy2 NaN
    grado1 70
    grado2 NaN
    ClusteringRobbinsAlexander1 0.442096447152367
    ClusteringRobbinsAlexander2 NaN
    ClusteringDot1 0.287227339098107
    ClusteringDot2 NaN
    type1 "DRUG"
    type2 "NA"
    color1 "blueviolet"
    color2 "NA"
    drugName "fenipentol"
    xref "NA"
    name "BRD-A66284731"
    degreetriin 0
    degreetriout 70
    betweennesstri 0
    type "DRUG"
    color "blueviolet"
  ]
  node
  [
    id 264
    id1 264
    id2 NaN
    label1 "BRD-K63979671"
    label2 "NA"
    Redundancy1 1
    Redundancy2 NaN
    grado1 81
    grado2 NaN
    ClusteringRobbinsAlexander1 0.442096447152367
    ClusteringRobbinsAlexander2 NaN
    ClusteringDot1 0.286628614741752
    ClusteringDot2 NaN
    type1 "DRUG"
    type2 "NA"
    color1 "blueviolet"
    color2 "NA"
    drugName "etifenin"
    xref "NA"
    name "BRD-K63979671"
    degreetriin 0
    degreetriout 81
    betweennesstri 0
    type "DRUG"
    color "blueviolet"
  ]
  node
  [
    id 265
    id1 265
    id2 NaN
    label1 "BRD-K08525451"
    label2 "NA"
    Redundancy1 1
    Redundancy2 NaN
    grado1 78
    grado2 NaN
    ClusteringRobbinsAlexander1 0.442096447152367
    ClusteringRobbinsAlexander2 NaN
    ClusteringDot1 0.271921504615349
    ClusteringDot2 NaN
    type1 "DRUG"
    type2 "NA"
    color1 "blueviolet"
    color2 "NA"
    drugName "sarafloxacin"
    xref "NA"
    name "BRD-K08525451"
    degreetriin 0
    degreetriout 78
    betweennesstri 0
    type "DRUG"
    color "blueviolet"
  ]
  node
  [
    id 266
    id1 266
    id2 NaN
    label1 "BRD-K26521938"
    label2 "NA"
    Redundancy1 1
    Redundancy2 NaN
    grado1 81
    grado2 NaN
    ClusteringRobbinsAlexander1 0.442096447152367
    ClusteringRobbinsAlexander2 NaN
    ClusteringDot1 0.269808015021297
    ClusteringDot2 NaN
    type1 "DRUG"
    type2 "NA"
    color1 "blueviolet"
    color2 "NA"
    drugName "dinoprostone"
    xref "NA"
    name "BRD-K26521938"
    degreetriin 0
    degreetriout 81
    betweennesstri 0
    type "DRUG"
    color "blueviolet"
  ]
  node
  [
    id 267
    id1 267
    id2 NaN
    label1 "BRD-K27799527"
    label2 "NA"
    Redundancy1 1
    Redundancy2 NaN
    grado1 70
    grado2 NaN
    ClusteringRobbinsAlexander1 0.442096447152367
    ClusteringRobbinsAlexander2 NaN
    ClusteringDot1 0.241454921236376
    ClusteringDot2 NaN
    type1 "DRUG"
    type2 "NA"
    color1 "blueviolet"
    color2 "NA"
    drugName "BG-1020"
    xref "NA"
    name "BRD-K27799527"
    degreetriin 0
    degreetriout 70
    betweennesstri 0
    type "DRUG"
    color "blueviolet"
  ]
  node
  [
    id 268
    id1 268
    id2 NaN
    label1 "BRD-K91336023"
    label2 "NA"
    Redundancy1 1
    Redundancy2 NaN
    grado1 71
    grado2 NaN
    ClusteringRobbinsAlexander1 0.442096447152367
    ClusteringRobbinsAlexander2 NaN
    ClusteringDot1 0.271148737663641
    ClusteringDot2 NaN
    type1 "DRUG"
    type2 "NA"
    color1 "blueviolet"
    color2 "NA"
    drugName "mesulergine"
    xref "NA"
    name "BRD-K91336023"
    degreetriin 0
    degreetriout 71
    betweennesstri 0
    type "DRUG"
    color "blueviolet"
  ]
  node
  [
    id 269
    id1 269
    id2 NaN
    label1 "BRD-A64092382"
    label2 "NA"
    Redundancy1 1
    Redundancy2 NaN
    grado1 71
    grado2 NaN
    ClusteringRobbinsAlexander1 0.442096447152367
    ClusteringRobbinsAlexander2 NaN
    ClusteringDot1 0.285644280003615
    ClusteringDot2 NaN
    type1 "DRUG"
    type2 "NA"
    color1 "blueviolet"
    color2 "NA"
    drugName "mexiletine"
    xref "NA"
    name "BRD-A64092382"
    degreetriin 0
    degreetriout 71
    betweennesstri 0
    type "DRUG"
    color "blueviolet"
  ]
  node
  [
    id 270
    id1 270
    id2 NaN
    label1 "BRD-K42191735"
    label2 "NA"
    Redundancy1 0.998565691336776
    Redundancy2 NaN
    grado1 84
    grado2 NaN
    ClusteringRobbinsAlexander1 0.442096447152367
    ClusteringRobbinsAlexander2 NaN
    ClusteringDot1 0.268132230032281
    ClusteringDot2 NaN
    type1 "DRUG"
    type2 "NA"
    color1 "blueviolet"
    color2 "NA"
    drugName "buparlisib"
    xref "NA"
    name "BRD-K42191735"
    degreetriin 0
    degreetriout 84
    betweennesstri 0
    type "DRUG"
    color "blueviolet"
  ]
  node
  [
    id 271
    id1 271
    id2 NaN
    label1 "BRD-K24281017"
    label2 "NA"
    Redundancy1 1
    Redundancy2 NaN
    grado1 59
    grado2 NaN
    ClusteringRobbinsAlexander1 0.442096447152367
    ClusteringRobbinsAlexander2 NaN
    ClusteringDot1 0.307296644015293
    ClusteringDot2 NaN
    type1 "DRUG"
    type2 "NA"
    color1 "blueviolet"
    color2 "NA"
    drugName "KU-C103656"
    xref "NA"
    name "BRD-K24281017"
    degreetriin 0
    degreetriout 59
    betweennesstri 0
    type "DRUG"
    color "blueviolet"
  ]
  node
  [
    id 272
    id1 272
    id2 NaN
    label1 "BRD-A05457250"
    label2 "NA"
    Redundancy1 1
    Redundancy2 NaN
    grado1 75
    grado2 NaN
    ClusteringRobbinsAlexander1 0.442096447152367
    ClusteringRobbinsAlexander2 NaN
    ClusteringDot1 0.238158983646107
    ClusteringDot2 NaN
    type1 "DRUG"
    type2 "NA"
    color1 "blueviolet"
    color2 "NA"
    drugName "BAY-K8644"
    xref "NA"
    name "BRD-A05457250"
    degreetriin 0
    degreetriout 75
    betweennesstri 0
    type "DRUG"
    color "blueviolet"
  ]
  node
  [
    id 273
    id1 273
    id2 NaN
    label1 "BRD-K51541829"
    label2 "NA"
    Redundancy1 1
    Redundancy2 NaN
    grado1 71
    grado2 NaN
    ClusteringRobbinsAlexander1 0.442096447152367
    ClusteringRobbinsAlexander2 NaN
    ClusteringDot1 0.273180905705469
    ClusteringDot2 NaN
    type1 "DRUG"
    type2 "NA"
    color1 "blueviolet"
    color2 "NA"
    drugName "Ro-25-6981"
    xref "NA"
    name "BRD-K51541829"
    degreetriin 0
    degreetriout 71
    betweennesstri 0
    type "DRUG"
    color "blueviolet"
  ]
  node
  [
    id 274
    id1 274
    id2 364
    label1 "GO:0003085"
    label2 "364"
    Redundancy1 1
    Redundancy2 0
    grado1 361
    grado2 3
    ClusteringRobbinsAlexander1 0.442096447152367
    ClusteringRobbinsAlexander2 0.0257589696412144
    ClusteringDot1 0.0638404576933241
    ClusteringDot2 0.306060606060606
    type1 "GO"
    type2 "GO"
    color1 "cornflowerblue"
    color2 "cornflowerblue"
    drugName "NA"
    xref "GO:0003085"
    name "GO:0003085"
    degreetriin 361
    degreetriout 3
    betweennesstri 870.283333333334
    type "GO"
    color "cornflowerblue"
  ]
  node
  [
    id 275
    id1 275
    id2 NaN
    label1 "BRD-K48488978"
    label2 "NA"
    Redundancy1 1
    Redundancy2 NaN
    grado1 46
    grado2 NaN
    ClusteringRobbinsAlexander1 0.442096447152367
    ClusteringRobbinsAlexander2 NaN
    ClusteringDot1 0.123920355375739
    ClusteringDot2 NaN
    type1 "DRUG"
    type2 "NA"
    color1 "blueviolet"
    color2 "NA"
    drugName "YM-201636"
    xref "NA"
    name "BRD-K48488978"
    degreetriin 0
    degreetriout 46
    betweennesstri 0
    type "DRUG"
    color "blueviolet"
  ]
  node
  [
    id 276
    id1 276
    id2 NaN
    label1 "BRD-A42628519"
    label2 "NA"
    Redundancy1 1
    Redundancy2 NaN
    grado1 69
    grado2 NaN
    ClusteringRobbinsAlexander1 0.442096447152367
    ClusteringRobbinsAlexander2 NaN
    ClusteringDot1 0.305107565950426
    ClusteringDot2 NaN
    type1 "DRUG"
    type2 "NA"
    color1 "blueviolet"
    color2 "NA"
    drugName "iopanoic-acid"
    xref "NA"
    name "BRD-A42628519"
    degreetriin 0
    degreetriout 69
    betweennesstri 0
    type "DRUG"
    color "blueviolet"
  ]
  node
  [
    id 277
    id1 277
    id2 NaN
    label1 "BRD-K41143549"
    label2 "NA"
    Redundancy1 1
    Redundancy2 NaN
    grado1 76
    grado2 NaN
    ClusteringRobbinsAlexander1 0.442096447152367
    ClusteringRobbinsAlexander2 NaN
    ClusteringDot1 0.287251505031527
    ClusteringDot2 NaN
    type1 "DRUG"
    type2 "NA"
    color1 "blueviolet"
    color2 "NA"
    drugName "N20C"
    xref "NA"
    name "BRD-K41143549"
    degreetriin 0
    degreetriout 76
    betweennesstri 0
    type "DRUG"
    color "blueviolet"
  ]
  node
  [
    id 278
    id1 278
    id2 NaN
    label1 "BRD-K19609011"
    label2 "NA"
    Redundancy1 1
    Redundancy2 NaN
    grado1 75
    grado2 NaN
    ClusteringRobbinsAlexander1 0.442096447152367
    ClusteringRobbinsAlexander2 NaN
    ClusteringDot1 0.273597294044012
    ClusteringDot2 NaN
    type1 "DRUG"
    type2 "NA"
    color1 "blueviolet"
    color2 "NA"
    drugName "KU-C103868"
    xref "NA"
    name "BRD-K19609011"
    degreetriin 0
    degreetriout 75
    betweennesstri 0
    type "DRUG"
    color "blueviolet"
  ]
  node
  [
    id 279
    id1 279
    id2 NaN
    label1 "BRD-K46556543"
    label2 "NA"
    Redundancy1 1
    Redundancy2 NaN
    grado1 76
    grado2 NaN
    ClusteringRobbinsAlexander1 0.442096447152367
    ClusteringRobbinsAlexander2 NaN
    ClusteringDot1 0.315375301391205
    ClusteringDot2 NaN
    type1 "DRUG"
    type2 "NA"
    color1 "blueviolet"
    color2 "NA"
    drugName "potassium-canrenoate"
    xref "NA"
    name "BRD-K46556543"
    degreetriin 0
    degreetriout 76
    betweennesstri 0
    type "DRUG"
    color "blueviolet"
  ]
  node
  [
    id 280
    id1 280
    id2 NaN
    label1 "BRD-K05673000"
    label2 "NA"
    Redundancy1 1
    Redundancy2 NaN
    grado1 76
    grado2 NaN
    ClusteringRobbinsAlexander1 0.442096447152367
    ClusteringRobbinsAlexander2 NaN
    ClusteringDot1 0.294268614362171
    ClusteringDot2 NaN
    type1 "DRUG"
    type2 "NA"
    color1 "blueviolet"
    color2 "NA"
    drugName "dicloxacillin"
    xref "NA"
    name "BRD-K05673000"
    degreetriin 0
    degreetriout 76
    betweennesstri 0
    type "DRUG"
    color "blueviolet"
  ]
  node
  [
    id 281
    id1 281
    id2 NaN
    label1 "BRD-K59728381"
    label2 "NA"
    Redundancy1 1
    Redundancy2 NaN
    grado1 77
    grado2 NaN
    ClusteringRobbinsAlexander1 0.442096447152367
    ClusteringRobbinsAlexander2 NaN
    ClusteringDot1 0.282293389252218
    ClusteringDot2 NaN
    type1 "DRUG"
    type2 "NA"
    color1 "blueviolet"
    color2 "NA"
    drugName "SA-96835"
    xref "NA"
    name "BRD-K59728381"
    degreetriin 0
    degreetriout 77
    betweennesstri 0
    type "DRUG"
    color "blueviolet"
  ]
  node
  [
    id 282
    id1 282
    id2 NaN
    label1 "BRD-K64642496"
    label2 "NA"
    Redundancy1 1
    Redundancy2 NaN
    grado1 81
    grado2 NaN
    ClusteringRobbinsAlexander1 0.442096447152367
    ClusteringRobbinsAlexander2 NaN
    ClusteringDot1 0.314917106992981
    ClusteringDot2 NaN
    type1 "DRUG"
    type2 "NA"
    color1 "blueviolet"
    color2 "NA"
    drugName "KO-143"
    xref "NA"
    name "BRD-K64642496"
    degreetriin 0
    degreetriout 81
    betweennesstri 0
    type "DRUG"
    color "blueviolet"
  ]
  node
  [
    id 283
    id1 283
    id2 NaN
    label1 "BRD-A65797496"
    label2 "NA"
    Redundancy1 1
    Redundancy2 NaN
    grado1 76
    grado2 NaN
    ClusteringRobbinsAlexander1 0.442096447152367
    ClusteringRobbinsAlexander2 NaN
    ClusteringDot1 0.268774996452963
    ClusteringDot2 NaN
    type1 "DRUG"
    type2 "NA"
    color1 "blueviolet"
    color2 "NA"
    drugName "deptropine"
    xref "NA"
    name "BRD-A65797496"
    degreetriin 0
    degreetriout 76
    betweennesstri 0
    type "DRUG"
    color "blueviolet"
  ]
  node
  [
    id 284
    id1 284
    id2 137
    label1 "GO:0016568"
    label2 "137"
    Redundancy1 1
    Redundancy2 0
    grado1 109
    grado2 1
    ClusteringRobbinsAlexander1 0.442096447152367
    ClusteringRobbinsAlexander2 0.0257589696412144
    ClusteringDot1 0.0285241059365276
    ClusteringDot2 0.954545454545455
    type1 "GO"
    type2 "GO"
    color1 "cornflowerblue"
    color2 "cornflowerblue"
    drugName "NA"
    xref "GO:0016568"
    name "GO:0016568"
    degreetriin 109
    degreetriout 1
    betweennesstri 44.8797619047619
    type "GO"
    color "cornflowerblue"
  ]
  node
  [
    id 285
    id1 285
    id2 NaN
    label1 "BRD-K12102668"
    label2 "NA"
    Redundancy1 1
    Redundancy2 NaN
    grado1 85
    grado2 NaN
    ClusteringRobbinsAlexander1 0.442096447152367
    ClusteringRobbinsAlexander2 NaN
    ClusteringDot1 0.273044255456916
    ClusteringDot2 NaN
    type1 "DRUG"
    type2 "NA"
    color1 "blueviolet"
    color2 "NA"
    drugName "nialamide"
    xref "NA"
    name "BRD-K12102668"
    degreetriin 0
    degreetriout 85
    betweennesstri 0
    type "DRUG"
    color "blueviolet"
  ]
  node
  [
    id 286
    id1 286
    id2 NaN
    label1 "BRD-A75850590"
    label2 "NA"
    Redundancy1 1
    Redundancy2 NaN
    grado1 73
    grado2 NaN
    ClusteringRobbinsAlexander1 0.442096447152367
    ClusteringRobbinsAlexander2 NaN
    ClusteringDot1 0.271940584026778
    ClusteringDot2 NaN
    type1 "DRUG"
    type2 "NA"
    color1 "blueviolet"
    color2 "NA"
    drugName "lomefloxacin"
    xref "NA"
    name "BRD-A75850590"
    degreetriin 0
    degreetriout 73
    betweennesstri 0
    type "DRUG"
    color "blueviolet"
  ]
  node
  [
    id 287
    id1 287
    id2 238
    label1 "GO:0045840"
    label2 "238"
    Redundancy1 1
    Redundancy2 0
    grado1 605
    grado2 1
    ClusteringRobbinsAlexander1 0.442096447152367
    ClusteringRobbinsAlexander2 0.0257589696412144
    ClusteringDot1 0.0944260941693936
    ClusteringDot2 0.75
    type1 "GO"
    type2 "GO"
    color1 "cornflowerblue"
    color2 "cornflowerblue"
    drugName "NA"
    xref "GO:0045840"
    name "GO:0045840"
    degreetriin 605
    degreetriout 1
    betweennesstri 322.416666666667
    type "GO"
    color "cornflowerblue"
  ]
  node
  [
    id 288
    id1 288
    id2 NaN
    label1 "BRD-K37720887"
    label2 "NA"
    Redundancy1 1
    Redundancy2 NaN
    grado1 70
    grado2 NaN
    ClusteringRobbinsAlexander1 0.442096447152367
    ClusteringRobbinsAlexander2 NaN
    ClusteringDot1 0.272816959934852
    ClusteringDot2 NaN
    type1 "DRUG"
    type2 "NA"
    color1 "blueviolet"
    color2 "NA"
    drugName "SB-525334"
    xref "NA"
    name "BRD-K37720887"
    degreetriin 0
    degreetriout 70
    betweennesstri 0
    type "DRUG"
    color "blueviolet"
  ]
  node
  [
    id 289
    id1 289
    id2 NaN
    label1 "BRD-A15909516"
    label2 "NA"
    Redundancy1 1
    Redundancy2 NaN
    grado1 73
    grado2 NaN
    ClusteringRobbinsAlexander1 0.442096447152367
    ClusteringRobbinsAlexander2 NaN
    ClusteringDot1 0.288687569556701
    ClusteringDot2 NaN
    type1 "DRUG"
    type2 "NA"
    color1 "blueviolet"
    color2 "NA"
    drugName "rebamipide"
    xref "NA"
    name "BRD-A15909516"
    degreetriin 0
    degreetriout 73
    betweennesstri 0
    type "DRUG"
    color "blueviolet"
  ]
  node
  [
    id 290
    id1 290
    id2 NaN
    label1 "BRD-K39168746"
    label2 "NA"
    Redundancy1 1
    Redundancy2 NaN
    grado1 79
    grado2 NaN
    ClusteringRobbinsAlexander1 0.442096447152367
    ClusteringRobbinsAlexander2 NaN
    ClusteringDot1 0.272446674457129
    ClusteringDot2 NaN
    type1 "DRUG"
    type2 "NA"
    color1 "blueviolet"
    color2 "NA"
    drugName "androsterone"
    xref "NA"
    name "BRD-K39168746"
    degreetriin 0
    degreetriout 79
    betweennesstri 0
    type "DRUG"
    color "blueviolet"
  ]
  node
  [
    id 291
    id1 291
    id2 NaN
    label1 "BRD-K65417056"
    label2 "NA"
    Redundancy1 0.999691358024691
    Redundancy2 NaN
    grado1 81
    grado2 NaN
    ClusteringRobbinsAlexander1 0.442096447152367
    ClusteringRobbinsAlexander2 NaN
    ClusteringDot1 0.289028598554428
    ClusteringDot2 NaN
    type1 "DRUG"
    type2 "NA"
    color1 "blueviolet"
    color2 "NA"
    drugName "meprylcaine"
    xref "NA"
    name "BRD-K65417056"
    degreetriin 0
    degreetriout 81
    betweennesstri 0
    type "DRUG"
    color "blueviolet"
  ]
  node
  [
    id 292
    id1 292
    id2 NaN
    label1 "BRD-K77947974"
    label2 "NA"
    Redundancy1 1
    Redundancy2 NaN
    grado1 82
    grado2 NaN
    ClusteringRobbinsAlexander1 0.442096447152367
    ClusteringRobbinsAlexander2 NaN
    ClusteringDot1 0.285778487071103
    ClusteringDot2 NaN
    type1 "DRUG"
    type2 "NA"
    color1 "blueviolet"
    color2 "NA"
    drugName "fluspirilene"
    xref "NA"
    name "BRD-K77947974"
    degreetriin 0
    degreetriout 82
    betweennesstri 0
    type "DRUG"
    color "blueviolet"
  ]
  node
  [
    id 293
    id1 293
    id2 NaN
    label1 "BRD-K66792149"
    label2 "NA"
    Redundancy1 1
    Redundancy2 NaN
    grado1 78
    grado2 NaN
    ClusteringRobbinsAlexander1 0.442096447152367
    ClusteringRobbinsAlexander2 NaN
    ClusteringDot1 0.290368636523861
    ClusteringDot2 NaN
    type1 "DRUG"
    type2 "NA"
    color1 "blueviolet"
    color2 "NA"
    drugName "quinoclamine"
    xref "NA"
    name "BRD-K66792149"
    degreetriin 0
    degreetriout 78
    betweennesstri 0
    type "DRUG"
    color "blueviolet"
  ]
  node
  [
    id 294
    id1 294
    id2 NaN
    label1 "BRD-K12502280"
    label2 "NA"
    Redundancy1 1
    Redundancy2 NaN
    grado1 60
    grado2 NaN
    ClusteringRobbinsAlexander1 0.442096447152367
    ClusteringRobbinsAlexander2 NaN
    ClusteringDot1 0.155039393729087
    ClusteringDot2 NaN
    type1 "DRUG"
    type2 "NA"
    color1 "blueviolet"
    color2 "NA"
    drugName "TG-101348"
    xref "NA"
    name "BRD-K12502280"
    degreetriin 0
    degreetriout 60
    betweennesstri 0
    type "DRUG"
    color "blueviolet"
  ]
  node
  [
    id 295
    id1 295
    id2 NaN
    label1 "BRD-K16233984"
    label2 "NA"
    Redundancy1 1
    Redundancy2 NaN
    grado1 74
    grado2 NaN
    ClusteringRobbinsAlexander1 0.442096447152367
    ClusteringRobbinsAlexander2 NaN
    ClusteringDot1 0.269245085543152
    ClusteringDot2 NaN
    type1 "DRUG"
    type2 "NA"
    color1 "blueviolet"
    color2 "NA"
    drugName "eriochrome-black-t"
    xref "NA"
    name "BRD-K16233984"
    degreetriin 0
    degreetriout 74
    betweennesstri 0
    type "DRUG"
    color "blueviolet"
  ]
  node
  [
    id 296
    id1 296
    id2 NaN
    label1 "BRD-K19284129"
    label2 "NA"
    Redundancy1 1
    Redundancy2 NaN
    grado1 81
    grado2 NaN
    ClusteringRobbinsAlexander1 0.442096447152367
    ClusteringRobbinsAlexander2 NaN
    ClusteringDot1 0.263099796064593
    ClusteringDot2 NaN
    type1 "DRUG"
    type2 "NA"
    color1 "blueviolet"
    color2 "NA"
    drugName "salvinorin-a"
    xref "NA"
    name "BRD-K19284129"
    degreetriin 0
    degreetriout 81
    betweennesstri 0
    type "DRUG"
    color "blueviolet"
  ]
  node
  [
    id 297
    id1 297
    id2 NaN
    label1 "BRD-K52043480"
    label2 "NA"
    Redundancy1 1
    Redundancy2 NaN
    grado1 77
    grado2 NaN
    ClusteringRobbinsAlexander1 0.442096447152367
    ClusteringRobbinsAlexander2 NaN
    ClusteringDot1 0.319990578870012
    ClusteringDot2 NaN
    type1 "DRUG"
    type2 "NA"
    color1 "blueviolet"
    color2 "NA"
    drugName "SA-425929"
    xref "NA"
    name "BRD-K52043480"
    degreetriin 0
    degreetriout 77
    betweennesstri 0
    type "DRUG"
    color "blueviolet"
  ]
  node
  [
    id 298
    id1 298
    id2 NaN
    label1 "BRD-A17846016"
    label2 "NA"
    Redundancy1 1
    Redundancy2 NaN
    grado1 67
    grado2 NaN
    ClusteringRobbinsAlexander1 0.442096447152367
    ClusteringRobbinsAlexander2 NaN
    ClusteringDot1 0.272480649293156
    ClusteringDot2 NaN
    type1 "DRUG"
    type2 "NA"
    color1 "blueviolet"
    color2 "NA"
    drugName "trolox"
    xref "NA"
    name "BRD-A17846016"
    degreetriin 0
    degreetriout 67
    betweennesstri 0
    type "DRUG"
    color "blueviolet"
  ]
  node
  [
    id 299
    id1 299
    id2 NaN
    label1 "BRD-K34639619"
    label2 "NA"
    Redundancy1 1
    Redundancy2 NaN
    grado1 76
    grado2 NaN
    ClusteringRobbinsAlexander1 0.442096447152367
    ClusteringRobbinsAlexander2 NaN
    ClusteringDot1 0.30605953572414
    ClusteringDot2 NaN
    type1 "DRUG"
    type2 "NA"
    color1 "blueviolet"
    color2 "NA"
    drugName "SD-6-035-A1"
    xref "NA"
    name "BRD-K34639619"
    degreetriin 0
    degreetriout 76
    betweennesstri 0
    type "DRUG"
    color "blueviolet"
  ]
  node
  [
    id 300
    id1 300
    id2 NaN
    label1 "BRD-A67373739"
    label2 "NA"
    Redundancy1 1
    Redundancy2 NaN
    grado1 76
    grado2 NaN
    ClusteringRobbinsAlexander1 0.442096447152367
    ClusteringRobbinsAlexander2 NaN
    ClusteringDot1 0.290418976224516
    ClusteringDot2 NaN
    type1 "DRUG"
    type2 "NA"
    color1 "blueviolet"
    color2 "NA"
    drugName "AICA-ribonucleotide"
    xref "NA"
    name "BRD-A67373739"
    degreetriin 0
    degreetriout 76
    betweennesstri 0
    type "DRUG"
    color "blueviolet"
  ]
  node
  [
    id 301
    id1 301
    id2 NaN
    label1 "BRD-K76908866"
    label2 "NA"
    Redundancy1 1
    Redundancy2 NaN
    grado1 72
    grado2 NaN
    ClusteringRobbinsAlexander1 0.442096447152367
    ClusteringRobbinsAlexander2 NaN
    ClusteringDot1 0.321745145569343
    ClusteringDot2 NaN
    type1 "DRUG"
    type2 "NA"
    color1 "blueviolet"
    color2 "NA"
    drugName "CP-724714"
    xref "NA"
    name "BRD-K76908866"
    degreetriin 0
    degreetriout 72
    betweennesstri 0
    type "DRUG"
    color "blueviolet"
  ]
  node
  [
    id 302
    id1 302
    id2 NaN
    label1 "BRD-K49452151"
    label2 "NA"
    Redundancy1 1
    Redundancy2 NaN
    grado1 78
    grado2 NaN
    ClusteringRobbinsAlexander1 0.442096447152367
    ClusteringRobbinsAlexander2 NaN
    ClusteringDot1 0.288552651914451
    ClusteringDot2 NaN
    type1 "DRUG"
    type2 "NA"
    color1 "blueviolet"
    color2 "NA"
    drugName "SA-1480001"
    xref "NA"
    name "BRD-K49452151"
    degreetriin 0
    degreetriout 78
    betweennesstri 0
    type "DRUG"
    color "blueviolet"
  ]
  node
  [
    id 303
    id1 303
    id2 NaN
    label1 "BRD-K18922609"
    label2 "NA"
    Redundancy1 1
    Redundancy2 NaN
    grado1 65
    grado2 NaN
    ClusteringRobbinsAlexander1 0.442096447152367
    ClusteringRobbinsAlexander2 NaN
    ClusteringDot1 0.287931861397008
    ClusteringDot2 NaN
    type1 "DRUG"
    type2 "NA"
    color1 "blueviolet"
    color2 "NA"
    drugName "neostigmine"
    xref "NA"
    name "BRD-K18922609"
    degreetriin 0
    degreetriout 65
    betweennesstri 0
    type "DRUG"
    color "blueviolet"
  ]
  node
  [
    id 304
    id1 304
    id2 NaN
    label1 "BRD-K00317371"
    label2 "NA"
    Redundancy1 1
    Redundancy2 NaN
    grado1 66
    grado2 NaN
    ClusteringRobbinsAlexander1 0.442096447152367
    ClusteringRobbinsAlexander2 NaN
    ClusteringDot1 0.247216057658503
    ClusteringDot2 NaN
    type1 "DRUG"
    type2 "NA"
    color1 "blueviolet"
    color2 "NA"
    drugName "RITA"
    xref "NA"
    name "BRD-K00317371"
    degreetriin 0
    degreetriout 66
    betweennesstri 0
    type "DRUG"
    color "blueviolet"
  ]
  node
  [
    id 305
    id1 305
    id2 NaN
    label1 "BRD-K41406082"
    label2 "NA"
    Redundancy1 1
    Redundancy2 NaN
    grado1 78
    grado2 NaN
    ClusteringRobbinsAlexander1 0.442096447152367
    ClusteringRobbinsAlexander2 NaN
    ClusteringDot1 0.291195664253273
    ClusteringDot2 NaN
    type1 "DRUG"
    type2 "NA"
    color1 "blueviolet"
    color2 "NA"
    drugName "sulfapyridine"
    xref "NA"
    name "BRD-K41406082"
    degreetriin 0
    degreetriout 78
    betweennesstri 0
    type "DRUG"
    color "blueviolet"
  ]
  node
  [
    id 306
    id1 306
    id2 NaN
    label1 "BRD-K84976438"
    label2 "NA"
    Redundancy1 0.999619482496195
    Redundancy2 NaN
    grado1 73
    grado2 NaN
    ClusteringRobbinsAlexander1 0.442096447152367
    ClusteringRobbinsAlexander2 NaN
    ClusteringDot1 0.270680855016662
    ClusteringDot2 NaN
    type1 "DRUG"
    type2 "NA"
    color1 "blueviolet"
    color2 "NA"
    drugName "SA-1458450"
    xref "NA"
    name "BRD-K84976438"
    degreetriin 0
    degreetriout 73
    betweennesstri 0
    type "DRUG"
    color "blueviolet"
  ]
  node
  [
    id 307
    id1 307
    id2 NaN
    label1 "BRD-K90370028"
    label2 "NA"
    Redundancy1 0.999122036874451
    Redundancy2 NaN
    grado1 68
    grado2 NaN
    ClusteringRobbinsAlexander1 0.442096447152367
    ClusteringRobbinsAlexander2 NaN
    ClusteringDot1 0.24436302028578
    ClusteringDot2 NaN
    type1 "DRUG"
    type2 "NA"
    color1 "blueviolet"
    color2 "NA"
    drugName "AT1-SHH-09"
    xref "NA"
    name "BRD-K90370028"
    degreetriin 0
    degreetriout 68
    betweennesstri 0
    type "DRUG"
    color "blueviolet"
  ]
  node
  [
    id 308
    id1 308
    id2 NaN
    label1 "BRD-K68386748"
    label2 "NA"
    Redundancy1 1
    Redundancy2 NaN
    grado1 80
    grado2 NaN
    ClusteringRobbinsAlexander1 0.442096447152367
    ClusteringRobbinsAlexander2 NaN
    ClusteringDot1 0.312084830740463
    ClusteringDot2 NaN
    type1 "DRUG"
    type2 "NA"
    color1 "blueviolet"
    color2 "NA"
    drugName "tetrachloroethylene"
    xref "NA"
    name "BRD-K68386748"
    degreetriin 0
    degreetriout 80
    betweennesstri 0
    type "DRUG"
    color "blueviolet"
  ]
  node
  [
    id 309
    id1 309
    id2 NaN
    label1 "BRD-A82590476"
    label2 "NA"
    Redundancy1 1
    Redundancy2 NaN
    grado1 73
    grado2 NaN
    ClusteringRobbinsAlexander1 0.442096447152367
    ClusteringRobbinsAlexander2 NaN
    ClusteringDot1 0.269172521962758
    ClusteringDot2 NaN
    type1 "DRUG"
    type2 "NA"
    color1 "blueviolet"
    color2 "NA"
    drugName "SDZ-NKT-343"
    xref "NA"
    name "BRD-A82590476"
    degreetriin 0
    degreetriout 73
    betweennesstri 0
    type "DRUG"
    color "blueviolet"
  ]
  node
  [
    id 310
    id1 310
    id2 NaN
    label1 "BRD-K27756844"
    label2 "NA"
    Redundancy1 0.999649122807018
    Redundancy2 NaN
    grado1 76
    grado2 NaN
    ClusteringRobbinsAlexander1 0.442096447152367
    ClusteringRobbinsAlexander2 NaN
    ClusteringDot1 0.246122177947091
    ClusteringDot2 NaN
    type1 "DRUG"
    type2 "NA"
    color1 "blueviolet"
    color2 "NA"
    drugName "BG-1032"
    xref "NA"
    name "BRD-K27756844"
    degreetriin 0
    degreetriout 76
    betweennesstri 0
    type "DRUG"
    color "blueviolet"
  ]
  node
  [
    id 311
    id1 311
    id2 NaN
    label1 "BRD-K38003476"
    label2 "NA"
    Redundancy1 1
    Redundancy2 NaN
    grado1 71
    grado2 NaN
    ClusteringRobbinsAlexander1 0.442096447152367
    ClusteringRobbinsAlexander2 NaN
    ClusteringDot1 0.304672608867213
    ClusteringDot2 NaN
    type1 "DRUG"
    type2 "NA"
    color1 "blueviolet"
    color2 "NA"
    drugName "clocortolone-pivalate"
    xref "NA"
    name "BRD-K38003476"
    degreetriin 0
    degreetriout 71
    betweennesstri 0
    type "DRUG"
    color "blueviolet"
  ]
  node
  [
    id 312
    id1 312
    id2 NaN
    label1 "BRD-K47639036"
    label2 "NA"
    Redundancy1 1
    Redundancy2 NaN
    grado1 74
    grado2 NaN
    ClusteringRobbinsAlexander1 0.442096447152367
    ClusteringRobbinsAlexander2 NaN
    ClusteringDot1 0.288983110875226
    ClusteringDot2 NaN
    type1 "DRUG"
    type2 "NA"
    color1 "blueviolet"
    color2 "NA"
    drugName "flavoxate"
    xref "NA"
    name "BRD-K47639036"
    degreetriin 0
    degreetriout 74
    betweennesstri 0
    type "DRUG"
    color "blueviolet"
  ]
  node
  [
    id 313
    id1 313
    id2 NaN
    label1 "BRD-A35588707"
    label2 "NA"
    Redundancy1 1
    Redundancy2 NaN
    grado1 64
    grado2 NaN
    ClusteringRobbinsAlexander1 0.442096447152367
    ClusteringRobbinsAlexander2 NaN
    ClusteringDot1 0.21443701304689
    ClusteringDot2 NaN
    type1 "DRUG"
    type2 "NA"
    color1 "blueviolet"
    color2 "NA"
    drugName "teniposide"
    xref "NA"
    name "BRD-A35588707"
    degreetriin 0
    degreetriout 64
    betweennesstri 0
    type "DRUG"
    color "blueviolet"
  ]
  node
  [
    id 314
    id1 314
    id2 NaN
    label1 "BRD-K38903228"
    label2 "NA"
    Redundancy1 1
    Redundancy2 NaN
    grado1 82
    grado2 NaN
    ClusteringRobbinsAlexander1 0.442096447152367
    ClusteringRobbinsAlexander2 NaN
    ClusteringDot1 0.307953238543729
    ClusteringDot2 NaN
    type1 "DRUG"
    type2 "NA"
    color1 "blueviolet"
    color2 "NA"
    drugName "hesperidin"
    xref "NA"
    name "BRD-K38903228"
    degreetriin 0
    degreetriout 82
    betweennesstri 0
    type "DRUG"
    color "blueviolet"
  ]
  node
  [
    id 315
    id1 315
    id2 NaN
    label1 "BRD-K25741894"
    label2 "NA"
    Redundancy1 1
    Redundancy2 NaN
    grado1 86
    grado2 NaN
    ClusteringRobbinsAlexander1 0.442096447152367
    ClusteringRobbinsAlexander2 NaN
    ClusteringDot1 0.291576325935773
    ClusteringDot2 NaN
    type1 "DRUG"
    type2 "NA"
    color1 "blueviolet"
    color2 "NA"
    drugName "skimmianine"
    xref "NA"
    name "BRD-K25741894"
    degreetriin 0
    degreetriout 86
    betweennesstri 0
    type "DRUG"
    color "blueviolet"
  ]
  node
  [
    id 316
    id1 316
    id2 NaN
    label1 "BRD-K11558771"
    label2 "NA"
    Redundancy1 1
    Redundancy2 NaN
    grado1 74
    grado2 NaN
    ClusteringRobbinsAlexander1 0.442096447152367
    ClusteringRobbinsAlexander2 NaN
    ClusteringDot1 0.303539809340165
    ClusteringDot2 NaN
    type1 "DRUG"
    type2 "NA"
    color1 "blueviolet"
    color2 "NA"
    drugName "droxinostat"
    xref "NA"
    name "BRD-K11558771"
    degreetriin 0
    degreetriout 74
    betweennesstri 0
    type "DRUG"
    color "blueviolet"
  ]
  node
  [
    id 317
    id1 317
    id2 NaN
    label1 "BRD-K11905747"
    label2 "NA"
    Redundancy1 1
    Redundancy2 NaN
    grado1 70
    grado2 NaN
    ClusteringRobbinsAlexander1 0.442096447152367
    ClusteringRobbinsAlexander2 NaN
    ClusteringDot1 0.303141796091219
    ClusteringDot2 NaN
    type1 "DRUG"
    type2 "NA"
    color1 "blueviolet"
    color2 "NA"
    drugName "spectinomycin"
    xref "NA"
    name "BRD-K11905747"
    degreetriin 0
    degreetriout 70
    betweennesstri 0
    type "DRUG"
    color "blueviolet"
  ]
  node
  [
    id 318
    id1 318
    id2 NaN
    label1 "BRD-K11889659"
    label2 "NA"
    Redundancy1 1
    Redundancy2 NaN
    grado1 86
    grado2 NaN
    ClusteringRobbinsAlexander1 0.442096447152367
    ClusteringRobbinsAlexander2 NaN
    ClusteringDot1 0.271928865326689
    ClusteringDot2 NaN
    type1 "DRUG"
    type2 "NA"
    color1 "blueviolet"
    color2 "NA"
    drugName "SA-441145"
    xref "NA"
    name "BRD-K11889659"
    degreetriin 0
    degreetriout 86
    betweennesstri 0
    type "DRUG"
    color "blueviolet"
  ]
  node
  [
    id 319
    id1 319
    id2 NaN
    label1 "BRD-K08109516"
    label2 "NA"
    Redundancy1 1
    Redundancy2 NaN
    grado1 84
    grado2 NaN
    ClusteringRobbinsAlexander1 0.442096447152367
    ClusteringRobbinsAlexander2 NaN
    ClusteringDot1 0.320739812637775
    ClusteringDot2 NaN
    type1 "DRUG"
    type2 "NA"
    color1 "blueviolet"
    color2 "NA"
    drugName "L-701324"
    xref "NA"
    name "BRD-K08109516"
    degreetriin 0
    degreetriout 84
    betweennesstri 0
    type "DRUG"
    color "blueviolet"
  ]
  node
  [
    id 320
    id1 320
    id2 NaN
    label1 "BRD-A93659613"
    label2 "NA"
    Redundancy1 1
    Redundancy2 NaN
    grado1 66
    grado2 NaN
    ClusteringRobbinsAlexander1 0.442096447152367
    ClusteringRobbinsAlexander2 NaN
    ClusteringDot1 0.288189546377029
    ClusteringDot2 NaN
    type1 "DRUG"
    type2 "NA"
    color1 "blueviolet"
    color2 "NA"
    drugName "GR-89696"
    xref "NA"
    name "BRD-A93659613"
    degreetriin 0
    degreetriout 66
    betweennesstri 0
    type "DRUG"
    color "blueviolet"
  ]
  node
  [
    id 321
    id1 321
    id2 NaN
    label1 "BRD-K48188942"
    label2 "NA"
    Redundancy1 1
    Redundancy2 NaN
    grado1 79
    grado2 NaN
    ClusteringRobbinsAlexander1 0.442096447152367
    ClusteringRobbinsAlexander2 NaN
    ClusteringDot1 0.285773843667043
    ClusteringDot2 NaN
    type1 "DRUG"
    type2 "NA"
    color1 "blueviolet"
    color2 "NA"
    drugName "BG-STK33-59"
    xref "NA"
    name "BRD-K48188942"
    degreetriin 0
    degreetriout 79
    betweennesstri 0
    type "DRUG"
    color "blueviolet"
  ]
  node
  [
    id 322
    id1 322
    id2 NaN
    label1 "BRD-A99939097"
    label2 "NA"
    Redundancy1 1
    Redundancy2 NaN
    grado1 69
    grado2 NaN
    ClusteringRobbinsAlexander1 0.442096447152367
    ClusteringRobbinsAlexander2 NaN
    ClusteringDot1 0.304267823134587
    ClusteringDot2 NaN
    type1 "DRUG"
    type2 "NA"
    color1 "blueviolet"
    color2 "NA"
    drugName "carisoprodol"
    xref "NA"
    name "BRD-A99939097"
    degreetriin 0
    degreetriout 69
    betweennesstri 0
    type "DRUG"
    color "blueviolet"
  ]
  node
  [
    id 323
    id1 323
    id2 342
    label1 "GO:0071479"
    label2 "342"
    Redundancy1 1
    Redundancy2 0
    grado1 2166
    grado2 1
    ClusteringRobbinsAlexander1 0.442096447152367
    ClusteringRobbinsAlexander2 0.0257589696412144
    ClusteringDot1 0.189367976454893
    ClusteringDot2 1
    type1 "GO"
    type2 "GO"
    color1 "cornflowerblue"
    color2 "cornflowerblue"
    drugName "NA"
    xref "GO:0071479"
    name "GO:0071479"
    degreetriin 2166
    degreetriout 1
    betweennesstri 2082
    type "GO"
    color "cornflowerblue"
  ]
  node
  [
    id 324
    id1 324
    id2 NaN
    label1 "BRD-K18059238"
    label2 "NA"
    Redundancy1 1
    Redundancy2 NaN
    grado1 69
    grado2 NaN
    ClusteringRobbinsAlexander1 0.442096447152367
    ClusteringRobbinsAlexander2 NaN
    ClusteringDot1 0.287575482217342
    ClusteringDot2 NaN
    type1 "DRUG"
    type2 "NA"
    color1 "blueviolet"
    color2 "NA"
    drugName "gamma-linolenic-acid"
    xref "NA"
    name "BRD-K18059238"
    degreetriin 0
    degreetriout 69
    betweennesstri 0
    type "DRUG"
    color "blueviolet"
  ]
  node
  [
    id 325
    id1 325
    id2 NaN
    label1 "BRD-K65741250"
    label2 "NA"
    Redundancy1 1
    Redundancy2 NaN
    grado1 61
    grado2 NaN
    ClusteringRobbinsAlexander1 0.442096447152367
    ClusteringRobbinsAlexander2 NaN
    ClusteringDot1 0.25587527044073
    ClusteringDot2 NaN
    type1 "DRUG"
    type2 "NA"
    color1 "blueviolet"
    color2 "NA"
    drugName "PSH-028"
    xref "NA"
    name "BRD-K65741250"
    degreetriin 0
    degreetriout 61
    betweennesstri 0
    type "DRUG"
    color "blueviolet"
  ]
  node
  [
    id 326
    id1 326
    id2 NaN
    label1 "BRD-K95851186"
    label2 "NA"
    Redundancy1 1
    Redundancy2 NaN
    grado1 68
    grado2 NaN
    ClusteringRobbinsAlexander1 0.442096447152367
    ClusteringRobbinsAlexander2 NaN
    ClusteringDot1 0.275590197662708
    ClusteringDot2 NaN
    type1 "DRUG"
    type2 "NA"
    color1 "blueviolet"
    color2 "NA"
    drugName "CGP-13501"
    xref "NA"
    name "BRD-K95851186"
    degreetriin 0
    degreetriout 68
    betweennesstri 0
    type "DRUG"
    color "blueviolet"
  ]
  node
  [
    id 327
    id1 327
    id2 NaN
    label1 "BRD-K97061094"
    label2 "NA"
    Redundancy1 1
    Redundancy2 NaN
    grado1 75
    grado2 NaN
    ClusteringRobbinsAlexander1 0.442096447152367
    ClusteringRobbinsAlexander2 NaN
    ClusteringDot1 0.307009314028733
    ClusteringDot2 NaN
    type1 "DRUG"
    type2 "NA"
    color1 "blueviolet"
    color2 "NA"
    drugName "azacyclonol"
    xref "NA"
    name "BRD-K97061094"
    degreetriin 0
    degreetriout 75
    betweennesstri 0
    type "DRUG"
    color "blueviolet"
  ]
  node
  [
    id 328
    id1 328
    id2 NaN
    label1 "BRD-A73581086"
    label2 "NA"
    Redundancy1 1
    Redundancy2 NaN
    grado1 74
    grado2 NaN
    ClusteringRobbinsAlexander1 0.442096447152367
    ClusteringRobbinsAlexander2 NaN
    ClusteringDot1 0.284740956775614
    ClusteringDot2 NaN
    type1 "DRUG"
    type2 "NA"
    color1 "blueviolet"
    color2 "NA"
    drugName "ergometrine"
    xref "NA"
    name "BRD-A73581086"
    degreetriin 0
    degreetriout 74
    betweennesstri 0
    type "DRUG"
    color "blueviolet"
  ]
  node
  [
    id 329
    id1 329
    id2 NaN
    label1 "BRD-A54596827"
    label2 "NA"
    Redundancy1 1
    Redundancy2 NaN
    grado1 45
    grado2 NaN
    ClusteringRobbinsAlexander1 0.442096447152367
    ClusteringRobbinsAlexander2 NaN
    ClusteringDot1 0.2355971011733
    ClusteringDot2 NaN
    type1 "DRUG"
    type2 "NA"
    color1 "blueviolet"
    color2 "NA"
    drugName "solifenacin"
    xref "NA"
    name "BRD-A54596827"
    degreetriin 0
    degreetriout 45
    betweennesstri 0
    type "DRUG"
    color "blueviolet"
  ]
  node
  [
    id 330
    id1 330
    id2 NaN
    label1 "BRD-A23359898"
    label2 "NA"
    Redundancy1 1
    Redundancy2 NaN
    grado1 81
    grado2 NaN
    ClusteringRobbinsAlexander1 0.442096447152367
    ClusteringRobbinsAlexander2 NaN
    ClusteringDot1 0.300347927365744
    ClusteringDot2 NaN
    type1 "DRUG"
    type2 "NA"
    color1 "blueviolet"
    color2 "NA"
    drugName "sibutramine"
    xref "NA"
    name "BRD-A23359898"
    degreetriin 0
    degreetriout 81
    betweennesstri 0
    type "DRUG"
    color "blueviolet"
  ]
  node
  [
    id 331
    id1 331
    id2 NaN
    label1 "BRD-A72075775"
    label2 "NA"
    Redundancy1 1
    Redundancy2 NaN
    grado1 68
    grado2 NaN
    ClusteringRobbinsAlexander1 0.442096447152367
    ClusteringRobbinsAlexander2 NaN
    ClusteringDot1 0.292227610541281
    ClusteringDot2 NaN
    type1 "DRUG"
    type2 "NA"
    color1 "blueviolet"
    color2 "NA"
    drugName "iopromide"
    xref "NA"
    name "BRD-A72075775"
    degreetriin 0
    degreetriout 68
    betweennesstri 0
    type "DRUG"
    color "blueviolet"
  ]
  node
  [
    id 332
    id1 332
    id2 NaN
    label1 "BRD-K70592963"
    label2 "NA"
    Redundancy1 1
    Redundancy2 NaN
    grado1 72
    grado2 NaN
    ClusteringRobbinsAlexander1 0.442096447152367
    ClusteringRobbinsAlexander2 NaN
    ClusteringDot1 0.282819269367066
    ClusteringDot2 NaN
    type1 "DRUG"
    type2 "NA"
    color1 "blueviolet"
    color2 "NA"
    drugName "phenindione"
    xref "NA"
    name "BRD-K70592963"
    degreetriin 0
    degreetriout 72
    betweennesstri 0
    type "DRUG"
    color "blueviolet"
  ]
  node
  [
    id 333
    id1 333
    id2 371
    label1 "GO:0006105"
    label2 "371"
    Redundancy1 1
    Redundancy2 0.666666666666667
    grado1 249
    grado2 3
    ClusteringRobbinsAlexander1 0.442096447152367
    ClusteringRobbinsAlexander2 0.0257589696412144
    ClusteringDot1 0.0508337181236617
    ClusteringDot2 0.285112554112554
    type1 "GO"
    type2 "GO"
    color1 "cornflowerblue"
    color2 "cornflowerblue"
    drugName "NA"
    xref "GO:0006105"
    name "GO:0006105"
    degreetriin 249
    degreetriout 3
    betweennesstri 373.802380952381
    type "GO"
    color "cornflowerblue"
  ]
  node
  [
    id 334
    id1 334
    id2 NaN
    label1 "BRD-A44008656"
    label2 "NA"
    Redundancy1 1
    Redundancy2 NaN
    grado1 72
    grado2 NaN
    ClusteringRobbinsAlexander1 0.442096447152367
    ClusteringRobbinsAlexander2 NaN
    ClusteringDot1 0.259025073812436
    ClusteringDot2 NaN
    type1 "DRUG"
    type2 "NA"
    color1 "blueviolet"
    color2 "NA"
    drugName "doxylamine"
    xref "NA"
    name "BRD-A44008656"
    degreetriin 0
    degreetriout 72
    betweennesstri 0
    type "DRUG"
    color "blueviolet"
  ]
  node
  [
    id 335
    id1 335
    id2 NaN
    label1 "BRD-K03440695"
    label2 "NA"
    Redundancy1 1
    Redundancy2 NaN
    grado1 74
    grado2 NaN
    ClusteringRobbinsAlexander1 0.442096447152367
    ClusteringRobbinsAlexander2 NaN
    ClusteringDot1 0.300971931998964
    ClusteringDot2 NaN
    type1 "DRUG"
    type2 "NA"
    color1 "blueviolet"
    color2 "NA"
    drugName "boldine"
    xref "NA"
    name "BRD-K03440695"
    degreetriin 0
    degreetriout 74
    betweennesstri 0
    type "DRUG"
    color "blueviolet"
  ]
  node
  [
    id 336
    id1 336
    id2 NaN
    label1 "BRD-K54256913"
    label2 "NA"
    Redundancy1 1
    Redundancy2 NaN
    grado1 75
    grado2 NaN
    ClusteringRobbinsAlexander1 0.442096447152367
    ClusteringRobbinsAlexander2 NaN
    ClusteringDot1 0.291025253232837
    ClusteringDot2 NaN
    type1 "DRUG"
    type2 "NA"
    color1 "blueviolet"
    color2 "NA"
    drugName "MK-1775"
    xref "NA"
    name "BRD-K54256913"
    degreetriin 0
    degreetriout 75
    betweennesstri 0
    type "DRUG"
    color "blueviolet"
  ]
  node
  [
    id 337
    id1 337
    id2 NaN
    label1 "BRD-K64670467"
    label2 "NA"
    Redundancy1 1
    Redundancy2 NaN
    grado1 78
    grado2 NaN
    ClusteringRobbinsAlexander1 0.442096447152367
    ClusteringRobbinsAlexander2 NaN
    ClusteringDot1 0.284445293878745
    ClusteringDot2 NaN
    type1 "DRUG"
    type2 "NA"
    color1 "blueviolet"
    color2 "NA"
    drugName "JNJ-16259685"
    xref "NA"
    name "BRD-K64670467"
    degreetriin 0
    degreetriout 78
    betweennesstri 0
    type "DRUG"
    color "blueviolet"
  ]
  node
  [
    id 338
    id1 338
    id2 NaN
    label1 "BRD-A39390670"
    label2 "NA"
    Redundancy1 1
    Redundancy2 NaN
    grado1 78
    grado2 NaN
    ClusteringRobbinsAlexander1 0.442096447152367
    ClusteringRobbinsAlexander2 NaN
    ClusteringDot1 0.304953061275024
    ClusteringDot2 NaN
    type1 "DRUG"
    type2 "NA"
    color1 "blueviolet"
    color2 "NA"
    drugName "rabeprazole"
    xref "NA"
    name "BRD-A39390670"
    degreetriin 0
    degreetriout 78
    betweennesstri 0
    type "DRUG"
    color "blueviolet"
  ]
  node
  [
    id 339
    id1 339
    id2 NaN
    label1 "BRD-K77345217"
    label2 "NA"
    Redundancy1 1
    Redundancy2 NaN
    grado1 76
    grado2 NaN
    ClusteringRobbinsAlexander1 0.442096447152367
    ClusteringRobbinsAlexander2 NaN
    ClusteringDot1 0.268893751271817
    ClusteringDot2 NaN
    type1 "DRUG"
    type2 "NA"
    color1 "blueviolet"
    color2 "NA"
    drugName "gallic-acid"
    xref "NA"
    name "BRD-K77345217"
    degreetriin 0
    degreetriout 76
    betweennesstri 0
    type "DRUG"
    color "blueviolet"
  ]
  node
  [
    id 340
    id1 340
    id2 NaN
    label1 "BRD-K94689771"
    label2 "NA"
    Redundancy1 0.999619482496195
    Redundancy2 NaN
    grado1 73
    grado2 NaN
    ClusteringRobbinsAlexander1 0.442096447152367
    ClusteringRobbinsAlexander2 NaN
    ClusteringDot1 0.311018495715672
    ClusteringDot2 NaN
    type1 "DRUG"
    type2 "NA"
    color1 "blueviolet"
    color2 "NA"
    drugName "pinocembrin"
    xref "NA"
    name "BRD-K94689771"
    degreetriin 0
    degreetriout 73
    betweennesstri 0
    type "DRUG"
    color "blueviolet"
  ]
  node
  [
    id 341
    id1 341
    id2 NaN
    label1 "BRD-A75478957"
    label2 "NA"
    Redundancy1 1
    Redundancy2 NaN
    grado1 76
    grado2 NaN
    ClusteringRobbinsAlexander1 0.442096447152367
    ClusteringRobbinsAlexander2 NaN
    ClusteringDot1 0.305679280626036
    ClusteringDot2 NaN
    type1 "DRUG"
    type2 "NA"
    color1 "blueviolet"
    color2 "NA"
    drugName "PD-166793"
    xref "NA"
    name "BRD-A75478957"
    degreetriin 0
    degreetriout 76
    betweennesstri 0
    type "DRUG"
    color "blueviolet"
  ]
  node
  [
    id 342
    id1 342
    id2 NaN
    label1 "BRD-K60038276"
    label2 "NA"
    Redundancy1 0.999683544303797
    Redundancy2 NaN
    grado1 80
    grado2 NaN
    ClusteringRobbinsAlexander1 0.442096447152367
    ClusteringRobbinsAlexander2 NaN
    ClusteringDot1 0.289645880404334
    ClusteringDot2 NaN
    type1 "DRUG"
    type2 "NA"
    color1 "blueviolet"
    color2 "NA"
    drugName "irbesartan"
    xref "NA"
    name "BRD-K60038276"
    degreetriin 0
    degreetriout 80
    betweennesstri 0
    type "DRUG"
    color "blueviolet"
  ]
  node
  [
    id 343
    id1 343
    id2 37
    label1 "GO:1902041"
    label2 "37"
    Redundancy1 1
    Redundancy2 0
    grado1 2217
    grado2 1
    ClusteringRobbinsAlexander1 0.442096447152367
    ClusteringRobbinsAlexander2 0.0257589696412144
    ClusteringDot1 0.189614482139479
    ClusteringDot2 0.5
    type1 "GO"
    type2 "GO"
    color1 "cornflowerblue"
    color2 "cornflowerblue"
    drugName "NA"
    xref "GO:1902041"
    name "GO:1902041"
    degreetriin 2217
    degreetriout 1
    betweennesstri 2123
    type "GO"
    color "cornflowerblue"
  ]
  node
  [
    id 344
    id1 344
    id2 NaN
    label1 "BRD-K08556791"
    label2 "NA"
    Redundancy1 1
    Redundancy2 NaN
    grado1 59
    grado2 NaN
    ClusteringRobbinsAlexander1 0.442096447152367
    ClusteringRobbinsAlexander2 NaN
    ClusteringDot1 0.24670486317026
    ClusteringDot2 NaN
    type1 "DRUG"
    type2 "NA"
    color1 "blueviolet"
    color2 "NA"
    drugName "ethoprop"
    xref "NA"
    name "BRD-K08556791"
    degreetriin 0
    degreetriout 59
    betweennesstri 0
    type "DRUG"
    color "blueviolet"
  ]
  node
  [
    id 345
    id1 345
    id2 NaN
    label1 "BRD-A51964809"
    label2 "NA"
    Redundancy1 1
    Redundancy2 NaN
    grado1 68
    grado2 NaN
    ClusteringRobbinsAlexander1 0.442096447152367
    ClusteringRobbinsAlexander2 NaN
    ClusteringDot1 0.297062416401393
    ClusteringDot2 NaN
    type1 "DRUG"
    type2 "NA"
    color1 "blueviolet"
    color2 "NA"
    drugName "halofantrine"
    xref "NA"
    name "BRD-A51964809"
    degreetriin 0
    degreetriout 68
    betweennesstri 0
    type "DRUG"
    color "blueviolet"
  ]
  node
  [
    id 346
    id1 346
    id2 NaN
    label1 "BRD-A72596465"
    label2 "NA"
    Redundancy1 1
    Redundancy2 NaN
    grado1 69
    grado2 NaN
    ClusteringRobbinsAlexander1 0.442096447152367
    ClusteringRobbinsAlexander2 NaN
    ClusteringDot1 0.219462240337476
    ClusteringDot2 NaN
    type1 "DRUG"
    type2 "NA"
    color1 "blueviolet"
    color2 "NA"
    drugName "GW-6471"
    xref "NA"
    name "BRD-A72596465"
    degreetriin 0
    degreetriout 69
    betweennesstri 0
    type "DRUG"
    color "blueviolet"
  ]
  node
  [
    id 347
    id1 347
    id2 NaN
    label1 "BRD-K72895815"
    label2 "NA"
    Redundancy1 1
    Redundancy2 NaN
    grado1 83
    grado2 NaN
    ClusteringRobbinsAlexander1 0.442096447152367
    ClusteringRobbinsAlexander2 NaN
    ClusteringDot1 0.31466268445908
    ClusteringDot2 NaN
    type1 "DRUG"
    type2 "NA"
    color1 "blueviolet"
    color2 "NA"
    drugName "SSR-69071"
    xref "NA"
    name "BRD-K72895815"
    degreetriin 0
    degreetriout 83
    betweennesstri 0
    type "DRUG"
    color "blueviolet"
  ]
  node
  [
    id 348
    id1 348
    id2 NaN
    label1 "BRD-K28296557"
    label2 "NA"
    Redundancy1 1
    Redundancy2 NaN
    grado1 78
    grado2 NaN
    ClusteringRobbinsAlexander1 0.442096447152367
    ClusteringRobbinsAlexander2 NaN
    ClusteringDot1 0.307405110210976
    ClusteringDot2 NaN
    type1 "DRUG"
    type2 "NA"
    color1 "blueviolet"
    color2 "NA"
    drugName "AKT-inhibitor-IV"
    xref "NA"
    name "BRD-K28296557"
    degreetriin 0
    degreetriout 78
    betweennesstri 0
    type "DRUG"
    color "blueviolet"
  ]
  node
  [
    id 349
    id1 349
    id2 NaN
    label1 "BRD-K66896231"
    label2 "NA"
    Redundancy1 1
    Redundancy2 NaN
    grado1 72
    grado2 NaN
    ClusteringRobbinsAlexander1 0.442096447152367
    ClusteringRobbinsAlexander2 NaN
    ClusteringDot1 0.305873650816181
    ClusteringDot2 NaN
    type1 "DRUG"
    type2 "NA"
    color1 "blueviolet"
    color2 "NA"
    drugName "ipidacrine"
    xref "NA"
    name "BRD-K66896231"
    degreetriin 0
    degreetriout 72
    betweennesstri 0
    type "DRUG"
    color "blueviolet"
  ]
  node
  [
    id 350
    id1 350
    id2 NaN
    label1 "BRD-A50737080"
    label2 "NA"
    Redundancy1 0.999691358024691
    Redundancy2 NaN
    grado1 81
    grado2 NaN
    ClusteringRobbinsAlexander1 0.442096447152367
    ClusteringRobbinsAlexander2 NaN
    ClusteringDot1 0.230274594662771
    ClusteringDot2 NaN
    type1 "DRUG"
    type2 "NA"
    color1 "blueviolet"
    color2 "NA"
    drugName "CGK-733"
    xref "NA"
    name "BRD-A50737080"
    degreetriin 0
    degreetriout 81
    betweennesstri 0
    type "DRUG"
    color "blueviolet"
  ]
  node
  [
    id 351
    id1 351
    id2 NaN
    label1 "BRD-K43164539"
    label2 "NA"
    Redundancy1 1
    Redundancy2 NaN
    grado1 72
    grado2 NaN
    ClusteringRobbinsAlexander1 0.442096447152367
    ClusteringRobbinsAlexander2 NaN
    ClusteringDot1 0.290378450874906
    ClusteringDot2 NaN
    type1 "DRUG"
    type2 "NA"
    color1 "blueviolet"
    color2 "NA"
    drugName "cholic-acid"
    xref "NA"
    name "BRD-K43164539"
    degreetriin 0
    degreetriout 72
    betweennesstri 0
    type "DRUG"
    color "blueviolet"
  ]
  node
  [
    id 352
    id1 352
    id2 NaN
    label1 "BRD-K96263742"
    label2 "NA"
    Redundancy1 1
    Redundancy2 NaN
    grado1 84
    grado2 NaN
    ClusteringRobbinsAlexander1 0.442096447152367
    ClusteringRobbinsAlexander2 NaN
    ClusteringDot1 0.303359347470402
    ClusteringDot2 NaN
    type1 "DRUG"
    type2 "NA"
    color1 "blueviolet"
    color2 "NA"
    drugName "GW-7647"
    xref "NA"
    name "BRD-K96263742"
    degreetriin 0
    degreetriout 84
    betweennesstri 0
    type "DRUG"
    color "blueviolet"
  ]
  node
  [
    id 353
    id1 353
    id2 NaN
    label1 "BRD-K67017579"
    label2 "NA"
    Redundancy1 1
    Redundancy2 NaN
    grado1 76
    grado2 NaN
    ClusteringRobbinsAlexander1 0.442096447152367
    ClusteringRobbinsAlexander2 NaN
    ClusteringDot1 0.287164699820343
    ClusteringDot2 NaN
    type1 "DRUG"
    type2 "NA"
    color1 "blueviolet"
    color2 "NA"
    drugName "cilostazol"
    xref "NA"
    name "BRD-K67017579"
    degreetriin 0
    degreetriout 76
    betweennesstri 0
    type "DRUG"
    color "blueviolet"
  ]
  node
  [
    id 354
    id1 354
    id2 NaN
    label1 "BRD-K15519488"
    label2 "NA"
    Redundancy1 1
    Redundancy2 NaN
    grado1 77
    grado2 NaN
    ClusteringRobbinsAlexander1 0.442096447152367
    ClusteringRobbinsAlexander2 NaN
    ClusteringDot1 0.312132690178402
    ClusteringDot2 NaN
    type1 "DRUG"
    type2 "NA"
    color1 "blueviolet"
    color2 "NA"
    drugName "CS-110266"
    xref "NA"
    name "BRD-K15519488"
    degreetriin 0
    degreetriout 77
    betweennesstri 0
    type "DRUG"
    color "blueviolet"
  ]
  node
  [
    id 355
    id1 355
    id2 NaN
    label1 "BRD-K04704168"
    label2 "NA"
    Redundancy1 1
    Redundancy2 NaN
    grado1 59
    grado2 NaN
    ClusteringRobbinsAlexander1 0.442096447152367
    ClusteringRobbinsAlexander2 NaN
    ClusteringDot1 0.246852599742619
    ClusteringDot2 NaN
    type1 "DRUG"
    type2 "NA"
    color1 "blueviolet"
    color2 "NA"
    drugName "clemizole"
    xref "NA"
    name "BRD-K04704168"
    degreetriin 0
    degreetriout 59
    betweennesstri 0
    type "DRUG"
    color "blueviolet"
  ]
  node
  [
    id 356
    id1 356
    id2 NaN
    label1 "BRD-K58601216"
    label2 "NA"
    Redundancy1 1
    Redundancy2 NaN
    grado1 76
    grado2 NaN
    ClusteringRobbinsAlexander1 0.442096447152367
    ClusteringRobbinsAlexander2 NaN
    ClusteringDot1 0.254297936158387
    ClusteringDot2 NaN
    type1 "DRUG"
    type2 "NA"
    color1 "blueviolet"
    color2 "NA"
    drugName "SA-1922927"
    xref "NA"
    name "BRD-K58601216"
    degreetriin 0
    degreetriout 76
    betweennesstri 0
    type "DRUG"
    color "blueviolet"
  ]
  node
  [
    id 357
    id1 357
    id2 NaN
    label1 "BRD-A38747044"
    label2 "NA"
    Redundancy1 1
    Redundancy2 NaN
    grado1 78
    grado2 NaN
    ClusteringRobbinsAlexander1 0.442096447152367
    ClusteringRobbinsAlexander2 NaN
    ClusteringDot1 0.287734939436193
    ClusteringDot2 NaN
    type1 "DRUG"
    type2 "NA"
    color1 "blueviolet"
    color2 "NA"
    drugName "KU-14R"
    xref "NA"
    name "BRD-A38747044"
    degreetriin 0
    degreetriout 78
    betweennesstri 0
    type "DRUG"
    color "blueviolet"
  ]
  node
  [
    id 358
    id1 358
    id2 NaN
    label1 "BRD-K88677950"
    label2 "NA"
    Redundancy1 1
    Redundancy2 NaN
    grado1 56
    grado2 NaN
    ClusteringRobbinsAlexander1 0.442096447152367
    ClusteringRobbinsAlexander2 NaN
    ClusteringDot1 0.158966847971369
    ClusteringDot2 NaN
    type1 "DRUG"
    type2 "NA"
    color1 "blueviolet"
    color2 "NA"
    drugName "PD-198306"
    xref "NA"
    name "BRD-K88677950"
    degreetriin 0
    degreetriout 56
    betweennesstri 0
    type "DRUG"
    color "blueviolet"
  ]
  node
  [
    id 359
    id1 359
    id2 NaN
    label1 "BRD-K59332007"
    label2 "NA"
    Redundancy1 1
    Redundancy2 NaN
    grado1 79
    grado2 NaN
    ClusteringRobbinsAlexander1 0.442096447152367
    ClusteringRobbinsAlexander2 NaN
    ClusteringDot1 0.281537238079728
    ClusteringDot2 NaN
    type1 "DRUG"
    type2 "NA"
    color1 "blueviolet"
    color2 "NA"
    drugName "linopirdine"
    xref "NA"
    name "BRD-K59332007"
    degreetriin 0
    degreetriout 79
    betweennesstri 0
    type "DRUG"
    color "blueviolet"
  ]
  node
  [
    id 360
    id1 360
    id2 NaN
    label1 "BRD-K67680372"
    label2 "NA"
    Redundancy1 1
    Redundancy2 NaN
    grado1 81
    grado2 NaN
    ClusteringRobbinsAlexander1 0.442096447152367
    ClusteringRobbinsAlexander2 NaN
    ClusteringDot1 0.289958246082728
    ClusteringDot2 NaN
    type1 "DRUG"
    type2 "NA"
    color1 "blueviolet"
    color2 "NA"
    drugName "CI-966"
    xref "NA"
    name "BRD-K67680372"
    degreetriin 0
    degreetriout 81
    betweennesstri 0
    type "DRUG"
    color "blueviolet"
  ]
  node
  [
    id 361
    id1 361
    id2 424
    label1 "GO:0002026"
    label2 "424"
    Redundancy1 1
    Redundancy2 0
    grado1 511
    grado2 1
    ClusteringRobbinsAlexander1 0.442096447152367
    ClusteringRobbinsAlexander2 0.0257589696412144
    ClusteringDot1 0.0837795320805903
    ClusteringDot2 0
    type1 "GO"
    type2 "GO"
    color1 "cornflowerblue"
    color2 "cornflowerblue"
    drugName "NA"
    xref "GO:0002026"
    name "GO:0002026"
    degreetriin 511
    degreetriout 1
    betweennesstri 511
    type "GO"
    color "cornflowerblue"
  ]
  node
  [
    id 362
    id1 362
    id2 NaN
    label1 "BRD-A24429032"
    label2 "NA"
    Redundancy1 1
    Redundancy2 NaN
    grado1 62
    grado2 NaN
    ClusteringRobbinsAlexander1 0.442096447152367
    ClusteringRobbinsAlexander2 NaN
    ClusteringDot1 0.297975742683193
    ClusteringDot2 NaN
    type1 "DRUG"
    type2 "NA"
    color1 "blueviolet"
    color2 "NA"
    drugName "BE-2254"
    xref "NA"
    name "BRD-A24429032"
    degreetriin 0
    degreetriout 62
    betweennesstri 0
    type "DRUG"
    color "blueviolet"
  ]
  node
  [
    id 363
    id1 363
    id2 NaN
    label1 "BRD-K94248251"
    label2 "NA"
    Redundancy1 1
    Redundancy2 NaN
    grado1 80
    grado2 NaN
    ClusteringRobbinsAlexander1 0.442096447152367
    ClusteringRobbinsAlexander2 NaN
    ClusteringDot1 0.308166544073904
    ClusteringDot2 NaN
    type1 "DRUG"
    type2 "NA"
    color1 "blueviolet"
    color2 "NA"
    drugName "BJM-HSC2-10"
    xref "NA"
    name "BRD-K94248251"
    degreetriin 0
    degreetriout 80
    betweennesstri 0
    type "DRUG"
    color "blueviolet"
  ]
  node
  [
    id 364
    id1 364
    id2 286
    label1 "GO:0048821"
    label2 "286"
    Redundancy1 1
    Redundancy2 0
    grado1 486
    grado2 1
    ClusteringRobbinsAlexander1 0.442096447152367
    ClusteringRobbinsAlexander2 0.0257589696412144
    ClusteringDot1 0.0813199065069338
    ClusteringDot2 0.9
    type1 "GO"
    type2 "GO"
    color1 "cornflowerblue"
    color2 "cornflowerblue"
    drugName "NA"
    xref "GO:0048821"
    name "GO:0048821"
    degreetriin 486
    degreetriout 1
    betweennesstri 372.666666666667
    type "GO"
    color "cornflowerblue"
  ]
  node
  [
    id 365
    id1 365
    id2 28
    label1 "GO:0006749"
    label2 "28"
    Redundancy1 0.999999519651075
    Redundancy2 0
    grado1 2041
    grado2 1
    ClusteringRobbinsAlexander1 0.442096447152367
    ClusteringRobbinsAlexander2 0.0257589696412144
    ClusteringDot1 0.185332375430019
    ClusteringDot2 0.954545454545455
    type1 "GO"
    type2 "GO"
    color1 "cornflowerblue"
    color2 "cornflowerblue"
    drugName "NA"
    xref "GO:0006749"
    name "GO:0006749"
    degreetriin 2041
    degreetriout 1
    betweennesstri 462.269444444441
    type "GO"
    color "cornflowerblue"
  ]
  node
  [
    id 366
    id1 366
    id2 NaN
    label1 "BRD-K74305285"
    label2 "NA"
    Redundancy1 1
    Redundancy2 NaN
    grado1 80
    grado2 NaN
    ClusteringRobbinsAlexander1 0.442096447152367
    ClusteringRobbinsAlexander2 NaN
    ClusteringDot1 0.286313111334833
    ClusteringDot2 NaN
    type1 "DRUG"
    type2 "NA"
    color1 "blueviolet"
    color2 "NA"
    drugName "SA-96816"
    xref "NA"
    name "BRD-K74305285"
    degreetriin 0
    degreetriout 80
    betweennesstri 0
    type "DRUG"
    color "blueviolet"
  ]
  node
  [
    id 367
    id1 367
    id2 NaN
    label1 "BRD-K96253961"
    label2 "NA"
    Redundancy1 1
    Redundancy2 NaN
    grado1 78
    grado2 NaN
    ClusteringRobbinsAlexander1 0.442096447152367
    ClusteringRobbinsAlexander2 NaN
    ClusteringDot1 0.276691061532879
    ClusteringDot2 NaN
    type1 "DRUG"
    type2 "NA"
    color1 "blueviolet"
    color2 "NA"
    drugName "metaraminol"
    xref "NA"
    name "BRD-K96253961"
    degreetriin 0
    degreetriout 78
    betweennesstri 0
    type "DRUG"
    color "blueviolet"
  ]
  node
  [
    id 368
    id1 368
    id2 NaN
    label1 "BRD-A36630025"
    label2 "NA"
    Redundancy1 1
    Redundancy2 NaN
    grado1 70
    grado2 NaN
    ClusteringRobbinsAlexander1 0.442096447152367
    ClusteringRobbinsAlexander2 NaN
    ClusteringDot1 0.276673407478755
    ClusteringDot2 NaN
    type1 "DRUG"
    type2 "NA"
    color1 "blueviolet"
    color2 "NA"
    drugName "SN-38"
    xref "NA"
    name "BRD-A36630025"
    degreetriin 0
    degreetriout 70
    betweennesstri 0
    type "DRUG"
    color "blueviolet"
  ]
  node
  [
    id 369
    id1 369
    id2 NaN
    label1 "BRD-K22193694"
    label2 "NA"
    Redundancy1 1
    Redundancy2 NaN
    grado1 78
    grado2 NaN
    ClusteringRobbinsAlexander1 0.442096447152367
    ClusteringRobbinsAlexander2 NaN
    ClusteringDot1 0.274461015960343
    ClusteringDot2 NaN
    type1 "DRUG"
    type2 "NA"
    color1 "blueviolet"
    color2 "NA"
    drugName "dioxybenzone"
    xref "NA"
    name "BRD-K22193694"
    degreetriin 0
    degreetriout 78
    betweennesstri 0
    type "DRUG"
    color "blueviolet"
  ]
  node
  [
    id 370
    id1 370
    id2 NaN
    label1 "BRD-K17823458"
    label2 "NA"
    Redundancy1 1
    Redundancy2 NaN
    grado1 75
    grado2 NaN
    ClusteringRobbinsAlexander1 0.442096447152367
    ClusteringRobbinsAlexander2 NaN
    ClusteringDot1 0.276369948249351
    ClusteringDot2 NaN
    type1 "DRUG"
    type2 "NA"
    color1 "blueviolet"
    color2 "NA"
    drugName "danoprevir"
    xref "NA"
    name "BRD-K17823458"
    degreetriin 0
    degreetriout 75
    betweennesstri 0
    type "DRUG"
    color "blueviolet"
  ]
  node
  [
    id 371
    id1 371
    id2 NaN
    label1 "BRD-K74065929"
    label2 "NA"
    Redundancy1 1
    Redundancy2 NaN
    grado1 76
    grado2 NaN
    ClusteringRobbinsAlexander1 0.442096447152367
    ClusteringRobbinsAlexander2 NaN
    ClusteringDot1 0.2891463162324
    ClusteringDot2 NaN
    type1 "DRUG"
    type2 "NA"
    color1 "blueviolet"
    color2 "NA"
    drugName "doramapimod"
    xref "NA"
    name "BRD-K74065929"
    degreetriin 0
    degreetriout 76
    betweennesstri 0
    type "DRUG"
    color "blueviolet"
  ]
  node
  [
    id 372
    id1 372
    id2 NaN
    label1 "BRD-K53308430"
    label2 "NA"
    Redundancy1 1
    Redundancy2 NaN
    grado1 85
    grado2 NaN
    ClusteringRobbinsAlexander1 0.442096447152367
    ClusteringRobbinsAlexander2 NaN
    ClusteringDot1 0.246953216159767
    ClusteringDot2 NaN
    type1 "DRUG"
    type2 "NA"
    color1 "blueviolet"
    color2 "NA"
    drugName "SA-1017940"
    xref "NA"
    name "BRD-K53308430"
    degreetriin 0
    degreetriout 85
    betweennesstri 0
    type "DRUG"
    color "blueviolet"
  ]
  node
  [
    id 373
    id1 373
    id2 NaN
    label1 "BRD-K37814297"
    label2 "NA"
    Redundancy1 0.999619482496195
    Redundancy2 NaN
    grado1 73
    grado2 NaN
    ClusteringRobbinsAlexander1 0.442096447152367
    ClusteringRobbinsAlexander2 NaN
    ClusteringDot1 0.303145290813951
    ClusteringDot2 NaN
    type1 "DRUG"
    type2 "NA"
    color1 "blueviolet"
    color2 "NA"
    drugName "acepromazine"
    xref "NA"
    name "BRD-K37814297"
    degreetriin 0
    degreetriout 73
    betweennesstri 0
    type "DRUG"
    color "blueviolet"
  ]
  node
  [
    id 374
    id1 374
    id2 NaN
    label1 "BRD-K13387373"
    label2 "NA"
    Redundancy1 0.999608763693271
    Redundancy2 NaN
    grado1 72
    grado2 NaN
    ClusteringRobbinsAlexander1 0.442096447152367
    ClusteringRobbinsAlexander2 NaN
    ClusteringDot1 0.282159254538051
    ClusteringDot2 NaN
    type1 "DRUG"
    type2 "NA"
    color1 "blueviolet"
    color2 "NA"
    drugName "thonzonium"
    xref "NA"
    name "BRD-K13387373"
    degreetriin 0
    degreetriout 72
    betweennesstri 0
    type "DRUG"
    color "blueviolet"
  ]
  node
  [
    id 375
    id1 375
    id2 NaN
    label1 "BRD-K61217870"
    label2 "NA"
    Redundancy1 1
    Redundancy2 NaN
    grado1 72
    grado2 NaN
    ClusteringRobbinsAlexander1 0.442096447152367
    ClusteringRobbinsAlexander2 NaN
    ClusteringDot1 0.30979575476762
    ClusteringDot2 NaN
    type1 "DRUG"
    type2 "NA"
    color1 "blueviolet"
    color2 "NA"
    drugName "N-(3-acetamidophenyl)-3-chlorobenzamide"
    xref "NA"
    name "BRD-K61217870"
    degreetriin 0
    degreetriout 72
    betweennesstri 0
    type "DRUG"
    color "blueviolet"
  ]
  node
  [
    id 376
    id1 376
    id2 NaN
    label1 "BRD-K01192156"
    label2 "NA"
    Redundancy1 1
    Redundancy2 NaN
    grado1 77
    grado2 NaN
    ClusteringRobbinsAlexander1 0.442096447152367
    ClusteringRobbinsAlexander2 NaN
    ClusteringDot1 0.270341796654055
    ClusteringDot2 NaN
    type1 "DRUG"
    type2 "NA"
    color1 "blueviolet"
    color2 "NA"
    drugName "tyrphostin-AG-112"
    xref "NA"
    name "BRD-K01192156"
    degreetriin 0
    degreetriout 77
    betweennesstri 0
    type "DRUG"
    color "blueviolet"
  ]
  node
  [
    id 377
    id1 377
    id2 NaN
    label1 "BRD-K88741031"
    label2 "NA"
    Redundancy1 1
    Redundancy2 NaN
    grado1 61
    grado2 NaN
    ClusteringRobbinsAlexander1 0.442096447152367
    ClusteringRobbinsAlexander2 NaN
    ClusteringDot1 0.269841616798378
    ClusteringDot2 NaN
    type1 "DRUG"
    type2 "NA"
    color1 "blueviolet"
    color2 "NA"
    drugName "methyl-2,5-dihydroxycinnamate"
    xref "NA"
    name "BRD-K88741031"
    degreetriin 0
    degreetriout 61
    betweennesstri 0
    type "DRUG"
    color "blueviolet"
  ]
  node
  [
    id 378
    id1 378
    id2 NaN
    label1 "BRD-A80383043"
    label2 "NA"
    Redundancy1 1
    Redundancy2 NaN
    grado1 76
    grado2 NaN
    ClusteringRobbinsAlexander1 0.442096447152367
    ClusteringRobbinsAlexander2 NaN
    ClusteringDot1 0.278814633188211
    ClusteringDot2 NaN
    type1 "DRUG"
    type2 "NA"
    color1 "blueviolet"
    color2 "NA"
    drugName "4-carboxy-3-hydroxyphenylglycine-(RS)"
    xref "NA"
    name "BRD-A80383043"
    degreetriin 0
    degreetriout 76
    betweennesstri 0
    type "DRUG"
    color "blueviolet"
  ]
  node
  [
    id 379
    id1 379
    id2 NaN
    label1 "BRD-K54142781"
    label2 "NA"
    Redundancy1 1
    Redundancy2 NaN
    grado1 65
    grado2 NaN
    ClusteringRobbinsAlexander1 0.442096447152367
    ClusteringRobbinsAlexander2 NaN
    ClusteringDot1 0.259786818463187
    ClusteringDot2 NaN
    type1 "DRUG"
    type2 "NA"
    color1 "blueviolet"
    color2 "NA"
    drugName "cirazoline"
    xref "NA"
    name "BRD-K54142781"
    degreetriin 0
    degreetriout 65
    betweennesstri 0
    type "DRUG"
    color "blueviolet"
  ]
  node
  [
    id 380
    id1 380
    id2 NaN
    label1 "BRD-A66199457"
    label2 "NA"
    Redundancy1 1
    Redundancy2 NaN
    grado1 75
    grado2 NaN
    ClusteringRobbinsAlexander1 0.442096447152367
    ClusteringRobbinsAlexander2 NaN
    ClusteringDot1 0.314040215713939
    ClusteringDot2 NaN
    type1 "DRUG"
    type2 "NA"
    color1 "blueviolet"
    color2 "NA"
    drugName "asiaticoside"
    xref "NA"
    name "BRD-A66199457"
    degreetriin 0
    degreetriout 75
    betweennesstri 0
    type "DRUG"
    color "blueviolet"
  ]
  node
  [
    id 381
    id1 381
    id2 NaN
    label1 "BRD-K21806131"
    label2 "NA"
    Redundancy1 1
    Redundancy2 NaN
    grado1 68
    grado2 NaN
    ClusteringRobbinsAlexander1 0.442096447152367
    ClusteringRobbinsAlexander2 NaN
    ClusteringDot1 0.293545163433701
    ClusteringDot2 NaN
    type1 "DRUG"
    type2 "NA"
    color1 "blueviolet"
    color2 "NA"
    drugName "tegaserod"
    xref "NA"
    name "BRD-K21806131"
    degreetriin 0
    degreetriout 68
    betweennesstri 0
    type "DRUG"
    color "blueviolet"
  ]
  node
  [
    id 382
    id1 382
    id2 NaN
    label1 "BRD-K19669037"
    label2 "NA"
    Redundancy1 1
    Redundancy2 NaN
    grado1 75
    grado2 NaN
    ClusteringRobbinsAlexander1 0.442096447152367
    ClusteringRobbinsAlexander2 NaN
    ClusteringDot1 0.23992060368615
    ClusteringDot2 NaN
    type1 "DRUG"
    type2 "NA"
    color1 "blueviolet"
    color2 "NA"
    drugName "GGTI-298"
    xref "NA"
    name "BRD-K19669037"
    degreetriin 0
    degreetriout 75
    betweennesstri 0
    type "DRUG"
    color "blueviolet"
  ]
  node
  [
    id 383
    id1 383
    id2 NaN
    label1 "BRD-K34330170"
    label2 "NA"
    Redundancy1 1
    Redundancy2 NaN
    grado1 72
    grado2 NaN
    ClusteringRobbinsAlexander1 0.442096447152367
    ClusteringRobbinsAlexander2 NaN
    ClusteringDot1 0.302900733484909
    ClusteringDot2 NaN
    type1 "DRUG"
    type2 "NA"
    color1 "blueviolet"
    color2 "NA"
    drugName "rotenonic-acid"
    xref "NA"
    name "BRD-K34330170"
    degreetriin 0
    degreetriout 72
    betweennesstri 0
    type "DRUG"
    color "blueviolet"
  ]
  node
  [
    id 384
    id1 384
    id2 NaN
    label1 "BRD-K39580048"
    label2 "NA"
    Redundancy1 1
    Redundancy2 NaN
    grado1 63
    grado2 NaN
    ClusteringRobbinsAlexander1 0.442096447152367
    ClusteringRobbinsAlexander2 NaN
    ClusteringDot1 0.278494753440063
    ClusteringDot2 NaN
    type1 "DRUG"
    type2 "NA"
    color1 "blueviolet"
    color2 "NA"
    drugName "ARG-A1-2"
    xref "NA"
    name "BRD-K39580048"
    degreetriin 0
    degreetriout 63
    betweennesstri 0
    type "DRUG"
    color "blueviolet"
  ]
  node
  [
    id 385
    id1 385
    id2 NaN
    label1 "BRD-A11135865"
    label2 "NA"
    Redundancy1 1
    Redundancy2 NaN
    grado1 69
    grado2 NaN
    ClusteringRobbinsAlexander1 0.442096447152367
    ClusteringRobbinsAlexander2 NaN
    ClusteringDot1 0.293722043048881
    ClusteringDot2 NaN
    type1 "DRUG"
    type2 "NA"
    color1 "blueviolet"
    color2 "NA"
    drugName "nor-binaltorphimine"
    xref "NA"
    name "BRD-A11135865"
    degreetriin 0
    degreetriout 69
    betweennesstri 0
    type "DRUG"
    color "blueviolet"
  ]
  node
  [
    id 386
    id1 386
    id2 NaN
    label1 "BRD-A37867643"
    label2 "NA"
    Redundancy1 1
    Redundancy2 NaN
    grado1 71
    grado2 NaN
    ClusteringRobbinsAlexander1 0.442096447152367
    ClusteringRobbinsAlexander2 NaN
    ClusteringDot1 0.267404294955762
    ClusteringDot2 NaN
    type1 "DRUG"
    type2 "NA"
    color1 "blueviolet"
    color2 "NA"
    drugName "safrolglycol"
    xref "NA"
    name "BRD-A37867643"
    degreetriin 0
    degreetriout 71
    betweennesstri 0
    type "DRUG"
    color "blueviolet"
  ]
  node
  [
    id 387
    id1 387
    id2 NaN
    label1 "BRD-A99177642"
    label2 "NA"
    Redundancy1 1
    Redundancy2 NaN
    grado1 79
    grado2 NaN
    ClusteringRobbinsAlexander1 0.442096447152367
    ClusteringRobbinsAlexander2 NaN
    ClusteringDot1 0.286487453996434
    ClusteringDot2 NaN
    type1 "DRUG"
    type2 "NA"
    color1 "blueviolet"
    color2 "NA"
    drugName "deltaline"
    xref "NA"
    name "BRD-A99177642"
    degreetriin 0
    degreetriout 79
    betweennesstri 0
    type "DRUG"
    color "blueviolet"
  ]
  node
  [
    id 388
    id1 388
    id2 NaN
    label1 "BRD-A43809092"
    label2 "NA"
    Redundancy1 1
    Redundancy2 NaN
    grado1 77
    grado2 NaN
    ClusteringRobbinsAlexander1 0.442096447152367
    ClusteringRobbinsAlexander2 NaN
    ClusteringDot1 0.285667880882544
    ClusteringDot2 NaN
    type1 "DRUG"
    type2 "NA"
    color1 "blueviolet"
    color2 "NA"
    drugName "clobutinol"
    xref "NA"
    name "BRD-A43809092"
    degreetriin 0
    degreetriout 77
    betweennesstri 0
    type "DRUG"
    color "blueviolet"
  ]
  node
  [
    id 389
    id1 389
    id2 NaN
    label1 "BRD-K05350981"
    label2 "NA"
    Redundancy1 1
    Redundancy2 NaN
    grado1 82
    grado2 NaN
    ClusteringRobbinsAlexander1 0.442096447152367
    ClusteringRobbinsAlexander2 NaN
    ClusteringDot1 0.26685191873165
    ClusteringDot2 NaN
    type1 "DRUG"
    type2 "NA"
    color1 "blueviolet"
    color2 "NA"
    drugName "oligomycin-c"
    xref "NA"
    name "BRD-K05350981"
    degreetriin 0
    degreetriout 82
    betweennesstri 0
    type "DRUG"
    color "blueviolet"
  ]
  node
  [
    id 390
    id1 390
    id2 NaN
    label1 "BRD-K17497770"
    label2 "NA"
    Redundancy1 1
    Redundancy2 NaN
    grado1 71
    grado2 NaN
    ClusteringRobbinsAlexander1 0.442096447152367
    ClusteringRobbinsAlexander2 NaN
    ClusteringDot1 0.284861070930209
    ClusteringDot2 NaN
    type1 "DRUG"
    type2 "NA"
    color1 "blueviolet"
    color2 "NA"
    drugName "butein"
    xref "NA"
    name "BRD-K17497770"
    degreetriin 0
    degreetriout 71
    betweennesstri 0
    type "DRUG"
    color "blueviolet"
  ]
  node
  [
    id 391
    id1 391
    id2 NaN
    label1 "BRD-K84996949"
    label2 "NA"
    Redundancy1 1
    Redundancy2 NaN
    grado1 72
    grado2 NaN
    ClusteringRobbinsAlexander1 0.442096447152367
    ClusteringRobbinsAlexander2 NaN
    ClusteringDot1 0.324106640183065
    ClusteringDot2 NaN
    type1 "DRUG"
    type2 "NA"
    color1 "blueviolet"
    color2 "NA"
    drugName "sinensetin"
    xref "NA"
    name "BRD-K84996949"
    degreetriin 0
    degreetriout 72
    betweennesstri 0
    type "DRUG"
    color "blueviolet"
  ]
  node
  [
    id 392
    id1 392
    id2 NaN
    label1 "BRD-K18779551"
    label2 "NA"
    Redundancy1 1
    Redundancy2 NaN
    grado1 88
    grado2 NaN
    ClusteringRobbinsAlexander1 0.442096447152367
    ClusteringRobbinsAlexander2 NaN
    ClusteringDot1 0.303926133754061
    ClusteringDot2 NaN
    type1 "DRUG"
    type2 "NA"
    color1 "blueviolet"
    color2 "NA"
    drugName "bifemelane"
    xref "NA"
    name "BRD-K18779551"
    degreetriin 0
    degreetriout 88
    betweennesstri 0
    type "DRUG"
    color "blueviolet"
  ]
  node
  [
    id 393
    id1 393
    id2 NaN
    label1 "BRD-K09085930"
    label2 "NA"
    Redundancy1 1
    Redundancy2 NaN
    grado1 77
    grado2 NaN
    ClusteringRobbinsAlexander1 0.442096447152367
    ClusteringRobbinsAlexander2 NaN
    ClusteringDot1 0.289091113341597
    ClusteringDot2 NaN
    type1 "DRUG"
    type2 "NA"
    color1 "blueviolet"
    color2 "NA"
    drugName "TUL_XX087"
    xref "NA"
    name "BRD-K09085930"
    degreetriin 0
    degreetriout 77
    betweennesstri 0
    type "DRUG"
    color "blueviolet"
  ]
  node
  [
    id 394
    id1 394
    id2 NaN
    label1 "BRD-K26818574"
    label2 "NA"
    Redundancy1 1
    Redundancy2 NaN
    grado1 91
    grado2 NaN
    ClusteringRobbinsAlexander1 0.442096447152367
    ClusteringRobbinsAlexander2 NaN
    ClusteringDot1 0.297733430603316
    ClusteringDot2 NaN
    type1 "DRUG"
    type2 "NA"
    color1 "blueviolet"
    color2 "NA"
    drugName "BIX-01294"
    xref "NA"
    name "BRD-K26818574"
    degreetriin 0
    degreetriout 91
    betweennesstri 0
    type "DRUG"
    color "blueviolet"
  ]
  node
  [
    id 395
    id1 395
    id2 NaN
    label1 "BRD-A32988684"
    label2 "NA"
    Redundancy1 1
    Redundancy2 NaN
    grado1 79
    grado2 NaN
    ClusteringRobbinsAlexander1 0.442096447152367
    ClusteringRobbinsAlexander2 NaN
    ClusteringDot1 0.27863712281335
    ClusteringDot2 NaN
    type1 "DRUG"
    type2 "NA"
    color1 "blueviolet"
    color2 "NA"
    drugName "heptaminol"
    xref "NA"
    name "BRD-A32988684"
    degreetriin 0
    degreetriout 79
    betweennesstri 0
    type "DRUG"
    color "blueviolet"
  ]
  node
  [
    id 396
    id1 396
    id2 NaN
    label1 "BRD-M74254599"
    label2 "NA"
    Redundancy1 1
    Redundancy2 NaN
    grado1 76
    grado2 NaN
    ClusteringRobbinsAlexander1 0.442096447152367
    ClusteringRobbinsAlexander2 NaN
    ClusteringDot1 0.304709971435975
    ClusteringDot2 NaN
    type1 "DRUG"
    type2 "NA"
    color1 "blueviolet"
    color2 "NA"
    drugName "lithium-chloride"
    xref "NA"
    name "BRD-M74254599"
    degreetriin 0
    degreetriout 76
    betweennesstri 0
    type "DRUG"
    color "blueviolet"
  ]
  node
  [
    id 397
    id1 397
    id2 NaN
    label1 "BRD-A41301928"
    label2 "NA"
    Redundancy1 1
    Redundancy2 NaN
    grado1 77
    grado2 NaN
    ClusteringRobbinsAlexander1 0.442096447152367
    ClusteringRobbinsAlexander2 NaN
    ClusteringDot1 0.304797824615047
    ClusteringDot2 NaN
    type1 "DRUG"
    type2 "NA"
    color1 "blueviolet"
    color2 "NA"
    drugName "bongkrek-acid"
    xref "NA"
    name "BRD-A41301928"
    degreetriin 0
    degreetriout 77
    betweennesstri 0
    type "DRUG"
    color "blueviolet"
  ]
  node
  [
    id 398
    id1 398
    id2 410
    label1 "GO:0045125"
    label2 "410"
    Redundancy1 1
    Redundancy2 0
    grado1 64
    grado2 1
    ClusteringRobbinsAlexander1 0.442096447152367
    ClusteringRobbinsAlexander2 0.0257589696412144
    ClusteringDot1 0.0172104792833382
    ClusteringDot2 0.9375
    type1 "GO"
    type2 "GO"
    color1 "cornflowerblue"
    color2 "cornflowerblue"
    drugName "NA"
    xref "GO:0045125"
    name "GO:0045125"
    degreetriin 64
    degreetriout 1
    betweennesstri 36.6666666666667
    type "GO"
    color "cornflowerblue"
  ]
  node
  [
    id 399
    id1 399
    id2 NaN
    label1 "BRD-A93893742"
    label2 "NA"
    Redundancy1 1
    Redundancy2 NaN
    grado1 84
    grado2 NaN
    ClusteringRobbinsAlexander1 0.442096447152367
    ClusteringRobbinsAlexander2 NaN
    ClusteringDot1 0.300010779543464
    ClusteringDot2 NaN
    type1 "DRUG"
    type2 "NA"
    color1 "blueviolet"
    color2 "NA"
    drugName "EMF-sumo1-2"
    xref "NA"
    name "BRD-A93893742"
    degreetriin 0
    degreetriout 84
    betweennesstri 0
    type "DRUG"
    color "blueviolet"
  ]
  node
  [
    id 400
    id1 400
    id2 NaN
    label1 "BRD-A13195221"
    label2 "NA"
    Redundancy1 1
    Redundancy2 NaN
    grado1 79
    grado2 NaN
    ClusteringRobbinsAlexander1 0.442096447152367
    ClusteringRobbinsAlexander2 NaN
    ClusteringDot1 0.272860104197479
    ClusteringDot2 NaN
    type1 "DRUG"
    type2 "NA"
    color1 "blueviolet"
    color2 "NA"
    drugName "STK-064652"
    xref "NA"
    name "BRD-A13195221"
    degreetriin 0
    degreetriout 79
    betweennesstri 0
    type "DRUG"
    color "blueviolet"
  ]
  node
  [
    id 401
    id1 401
    id2 NaN
    label1 "BRD-K12807006"
    label2 "NA"
    Redundancy1 1
    Redundancy2 NaN
    grado1 70
    grado2 NaN
    ClusteringRobbinsAlexander1 0.442096447152367
    ClusteringRobbinsAlexander2 NaN
    ClusteringDot1 0.285279210772277
    ClusteringDot2 NaN
    type1 "DRUG"
    type2 "NA"
    color1 "blueviolet"
    color2 "NA"
    drugName "kaempferol"
    xref "NA"
    name "BRD-K12807006"
    degreetriin 0
    degreetriout 70
    betweennesstri 0
    type "DRUG"
    color "blueviolet"
  ]
  node
  [
    id 402
    id1 402
    id2 NaN
    label1 "BRD-M90449146"
    label2 "NA"
    Redundancy1 1
    Redundancy2 NaN
    grado1 72
    grado2 NaN
    ClusteringRobbinsAlexander1 0.442096447152367
    ClusteringRobbinsAlexander2 NaN
    ClusteringDot1 0.31363257840653
    ClusteringDot2 NaN
    type1 "DRUG"
    type2 "NA"
    color1 "blueviolet"
    color2 "NA"
    drugName "dinoprost"
    xref "NA"
    name "BRD-M90449146"
    degreetriin 0
    degreetriout 72
    betweennesstri 0
    type "DRUG"
    color "blueviolet"
  ]
  node
  [
    id 403
    id1 403
    id2 NaN
    label1 "BRD-K32010074"
    label2 "NA"
    Redundancy1 1
    Redundancy2 NaN
    grado1 69
    grado2 NaN
    ClusteringRobbinsAlexander1 0.442096447152367
    ClusteringRobbinsAlexander2 NaN
    ClusteringDot1 0.321112536565789
    ClusteringDot2 NaN
    type1 "DRUG"
    type2 "NA"
    color1 "blueviolet"
    color2 "NA"
    drugName "MW-A1-14"
    xref "NA"
    name "BRD-K32010074"
    degreetriin 0
    degreetriout 69
    betweennesstri 0
    type "DRUG"
    color "blueviolet"
  ]
  node
  [
    id 404
    id1 404
    id2 NaN
    label1 "BRD-K68341547"
    label2 "NA"
    Redundancy1 1
    Redundancy2 NaN
    grado1 82
    grado2 NaN
    ClusteringRobbinsAlexander1 0.442096447152367
    ClusteringRobbinsAlexander2 NaN
    ClusteringDot1 0.259534546709955
    ClusteringDot2 NaN
    type1 "DRUG"
    type2 "NA"
    color1 "blueviolet"
    color2 "NA"
    drugName "W-9"
    xref "NA"
    name "BRD-K68341547"
    degreetriin 0
    degreetriout 82
    betweennesstri 0
    type "DRUG"
    color "blueviolet"
  ]
  node
  [
    id 405
    id1 405
    id2 NaN
    label1 "BRD-A54487287"
    label2 "NA"
    Redundancy1 1
    Redundancy2 NaN
    grado1 63
    grado2 NaN
    ClusteringRobbinsAlexander1 0.442096447152367
    ClusteringRobbinsAlexander2 NaN
    ClusteringDot1 0.236207885539564
    ClusteringDot2 NaN
    type1 "DRUG"
    type2 "NA"
    color1 "blueviolet"
    color2 "NA"
    drugName "cortisone-acetate"
    xref "NA"
    name "BRD-A54487287"
    degreetriin 0
    degreetriout 63
    betweennesstri 0
    type "DRUG"
    color "blueviolet"
  ]
  node
  [
    id 406
    id1 406
    id2 NaN
    label1 "BRD-K36377456"
    label2 "NA"
    Redundancy1 1
    Redundancy2 NaN
    grado1 64
    grado2 NaN
    ClusteringRobbinsAlexander1 0.442096447152367
    ClusteringRobbinsAlexander2 NaN
    ClusteringDot1 0.288213163666048
    ClusteringDot2 NaN
    type1 "DRUG"
    type2 "NA"
    color1 "blueviolet"
    color2 "NA"
    drugName "marmesin"
    xref "NA"
    name "BRD-K36377456"
    degreetriin 0
    degreetriout 64
    betweennesstri 0
    type "DRUG"
    color "blueviolet"
  ]
  node
  [
    id 407
    id1 407
    id2 NaN
    label1 "BRD-K77171813"
    label2 "NA"
    Redundancy1 1
    Redundancy2 NaN
    grado1 81
    grado2 NaN
    ClusteringRobbinsAlexander1 0.442096447152367
    ClusteringRobbinsAlexander2 NaN
    ClusteringDot1 0.257674519385824
    ClusteringDot2 NaN
    type1 "DRUG"
    type2 "NA"
    color1 "blueviolet"
    color2 "NA"
    drugName "proxyfan"
    xref "NA"
    name "BRD-K77171813"
    degreetriin 0
    degreetriout 81
    betweennesstri 0
    type "DRUG"
    color "blueviolet"
  ]
  node
  [
    id 408
    id1 408
    id2 NaN
    label1 "BRD-K66766661"
    label2 "NA"
    Redundancy1 1
    Redundancy2 NaN
    grado1 54
    grado2 NaN
    ClusteringRobbinsAlexander1 0.442096447152367
    ClusteringRobbinsAlexander2 NaN
    ClusteringDot1 0.197709618492597
    ClusteringDot2 NaN
    type1 "DRUG"
    type2 "NA"
    color1 "blueviolet"
    color2 "NA"
    drugName "17-beta-estradiol"
    xref "NA"
    name "BRD-K66766661"
    degreetriin 0
    degreetriout 54
    betweennesstri 0
    type "DRUG"
    color "blueviolet"
  ]
  node
  [
    id 409
    id1 409
    id2 NaN
    label1 "BRD-K89046952"
    label2 "NA"
    Redundancy1 1
    Redundancy2 NaN
    grado1 62
    grado2 NaN
    ClusteringRobbinsAlexander1 0.442096447152367
    ClusteringRobbinsAlexander2 NaN
    ClusteringDot1 0.263329229497878
    ClusteringDot2 NaN
    type1 "DRUG"
    type2 "NA"
    color1 "blueviolet"
    color2 "NA"
    drugName "ciclacillin"
    xref "NA"
    name "BRD-K89046952"
    degreetriin 0
    degreetriout 62
    betweennesstri 0
    type "DRUG"
    color "blueviolet"
  ]
  node
  [
    id 410
    id1 410
    id2 NaN
    label1 "BRD-K09767179"
    label2 "NA"
    Redundancy1 0.995445134575569
    Redundancy2 NaN
    grado1 70
    grado2 NaN
    ClusteringRobbinsAlexander1 0.442096447152367
    ClusteringRobbinsAlexander2 NaN
    ClusteringDot1 0.265437891962494
    ClusteringDot2 NaN
    type1 "DRUG"
    type2 "NA"
    color1 "blueviolet"
    color2 "NA"
    drugName "allantoxanamide"
    xref "NA"
    name "BRD-K09767179"
    degreetriin 0
    degreetriout 70
    betweennesstri 0
    type "DRUG"
    color "blueviolet"
  ]
  node
  [
    id 411
    id1 411
    id2 NaN
    label1 "BRD-K78485176"
    label2 "NA"
    Redundancy1 1
    Redundancy2 NaN
    grado1 88
    grado2 NaN
    ClusteringRobbinsAlexander1 0.442096447152367
    ClusteringRobbinsAlexander2 NaN
    ClusteringDot1 0.284431566913954
    ClusteringDot2 NaN
    type1 "DRUG"
    type2 "NA"
    color1 "blueviolet"
    color2 "NA"
    drugName "olmesartan-medoxomil"
    xref "NA"
    name "BRD-K78485176"
    degreetriin 0
    degreetriout 88
    betweennesstri 0
    type "DRUG"
    color "blueviolet"
  ]
  node
  [
    id 412
    id1 412
    id2 NaN
    label1 "BRD-K16485616"
    label2 "NA"
    Redundancy1 1
    Redundancy2 NaN
    grado1 81
    grado2 NaN
    ClusteringRobbinsAlexander1 0.442096447152367
    ClusteringRobbinsAlexander2 NaN
    ClusteringDot1 0.249949450529584
    ClusteringDot2 NaN
    type1 "DRUG"
    type2 "NA"
    color1 "blueviolet"
    color2 "NA"
    drugName "mocetinostat"
    xref "NA"
    name "BRD-K16485616"
    degreetriin 0
    degreetriout 81
    betweennesstri 0
    type "DRUG"
    color "blueviolet"
  ]
  node
  [
    id 413
    id1 413
    id2 NaN
    label1 "BRD-A16332958"
    label2 "NA"
    Redundancy1 1
    Redundancy2 NaN
    grado1 88
    grado2 NaN
    ClusteringRobbinsAlexander1 0.442096447152367
    ClusteringRobbinsAlexander2 NaN
    ClusteringDot1 0.270397075640561
    ClusteringDot2 NaN
    type1 "DRUG"
    type2 "NA"
    color1 "blueviolet"
    color2 "NA"
    drugName "modafinil"
    xref "NA"
    name "BRD-A16332958"
    degreetriin 0
    degreetriout 88
    betweennesstri 0
    type "DRUG"
    color "blueviolet"
  ]
  node
  [
    id 414
    id1 414
    id2 NaN
    label1 "BRD-K08287586"
    label2 "NA"
    Redundancy1 1
    Redundancy2 NaN
    grado1 78
    grado2 NaN
    ClusteringRobbinsAlexander1 0.442096447152367
    ClusteringRobbinsAlexander2 NaN
    ClusteringDot1 0.288859047739937
    ClusteringDot2 NaN
    type1 "DRUG"
    type2 "NA"
    color1 "blueviolet"
    color2 "NA"
    drugName "butyl-paraben"
    xref "NA"
    name "BRD-K08287586"
    degreetriin 0
    degreetriout 78
    betweennesstri 0
    type "DRUG"
    color "blueviolet"
  ]
  node
  [
    id 415
    id1 415
    id2 NaN
    label1 "BRD-K12513978"
    label2 "NA"
    Redundancy1 1
    Redundancy2 NaN
    grado1 84
    grado2 NaN
    ClusteringRobbinsAlexander1 0.442096447152367
    ClusteringRobbinsAlexander2 NaN
    ClusteringDot1 0.28619765661876
    ClusteringDot2 NaN
    type1 "DRUG"
    type2 "NA"
    color1 "blueviolet"
    color2 "NA"
    drugName "fenbufen"
    xref "NA"
    name "BRD-K12513978"
    degreetriin 0
    degreetriout 84
    betweennesstri 0
    type "DRUG"
    color "blueviolet"
  ]
  node
  [
    id 416
    id1 416
    id2 NaN
    label1 "BRD-K66032149"
    label2 "NA"
    Redundancy1 1
    Redundancy2 NaN
    grado1 76
    grado2 NaN
    ClusteringRobbinsAlexander1 0.442096447152367
    ClusteringRobbinsAlexander2 NaN
    ClusteringDot1 0.308283702024797
    ClusteringDot2 NaN
    type1 "DRUG"
    type2 "NA"
    color1 "blueviolet"
    color2 "NA"
    drugName "VU-0365117-1"
    xref "NA"
    name "BRD-K66032149"
    degreetriin 0
    degreetriout 76
    betweennesstri 0
    type "DRUG"
    color "blueviolet"
  ]
  node
  [
    id 417
    id1 417
    id2 NaN
    label1 "BRD-K12762134"
    label2 "NA"
    Redundancy1 1
    Redundancy2 NaN
    grado1 74
    grado2 NaN
    ClusteringRobbinsAlexander1 0.442096447152367
    ClusteringRobbinsAlexander2 NaN
    ClusteringDot1 0.291708662491844
    ClusteringDot2 NaN
    type1 "DRUG"
    type2 "NA"
    color1 "blueviolet"
    color2 "NA"
    drugName "XAV-939"
    xref "NA"
    name "BRD-K12762134"
    degreetriin 0
    degreetriout 74
    betweennesstri 0
    type "DRUG"
    color "blueviolet"
  ]
  node
  [
    id 418
    id1 418
    id2 NaN
    label1 "BRD-A41020680"
    label2 "NA"
    Redundancy1 1
    Redundancy2 NaN
    grado1 69
    grado2 NaN
    ClusteringRobbinsAlexander1 0.442096447152367
    ClusteringRobbinsAlexander2 NaN
    ClusteringDot1 0.286948047886278
    ClusteringDot2 NaN
    type1 "DRUG"
    type2 "NA"
    color1 "blueviolet"
    color2 "NA"
    drugName "minocycline"
    xref "NA"
    name "BRD-A41020680"
    degreetriin 0
    degreetriout 69
    betweennesstri 0
    type "DRUG"
    color "blueviolet"
  ]
  node
  [
    id 419
    id1 419
    id2 148
    label1 "GO:0071396"
    label2 "148"
    Redundancy1 1
    Redundancy2 0
    grado1 2363
    grado2 1
    ClusteringRobbinsAlexander1 0.442096447152367
    ClusteringRobbinsAlexander2 0.0257589696412144
    ClusteringDot1 0.197374077826851
    ClusteringDot2 0.683333333333333
    type1 "GO"
    type2 "GO"
    color1 "cornflowerblue"
    color2 "cornflowerblue"
    drugName "NA"
    xref "GO:0071396"
    name "GO:0071396"
    degreetriin 2363
    degreetriout 1
    betweennesstri 1673.23333333333
    type "GO"
    color "cornflowerblue"
  ]
  node
  [
    id 420
    id1 420
    id2 NaN
    label1 "BRD-K40445382"
    label2 "NA"
    Redundancy1 1
    Redundancy2 NaN
    grado1 78
    grado2 NaN
    ClusteringRobbinsAlexander1 0.442096447152367
    ClusteringRobbinsAlexander2 NaN
    ClusteringDot1 0.314638494142038
    ClusteringDot2 NaN
    type1 "DRUG"
    type2 "NA"
    color1 "blueviolet"
    color2 "NA"
    drugName "SA-1457188"
    xref "NA"
    name "BRD-K40445382"
    degreetriin 0
    degreetriout 78
    betweennesstri 0
    type "DRUG"
    color "blueviolet"
  ]
  node
  [
    id 421
    id1 421
    id2 NaN
    label1 "BRD-A59900482"
    label2 "NA"
    Redundancy1 1
    Redundancy2 NaN
    grado1 76
    grado2 NaN
    ClusteringRobbinsAlexander1 0.442096447152367
    ClusteringRobbinsAlexander2 NaN
    ClusteringDot1 0.302543052482007
    ClusteringDot2 NaN
    type1 "DRUG"
    type2 "NA"
    color1 "blueviolet"
    color2 "NA"
    drugName "VU-0415533-1"
    xref "NA"
    name "BRD-A59900482"
    degreetriin 0
    degreetriout 76
    betweennesstri 0
    type "DRUG"
    color "blueviolet"
  ]
  node
  [
    id 422
    id1 422
    id2 NaN
    label1 "BRD-K09991945"
    label2 "NA"
    Redundancy1 1
    Redundancy2 NaN
    grado1 77
    grado2 NaN
    ClusteringRobbinsAlexander1 0.442096447152367
    ClusteringRobbinsAlexander2 NaN
    ClusteringDot1 0.308607746069668
    ClusteringDot2 NaN
    type1 "DRUG"
    type2 "NA"
    color1 "blueviolet"
    color2 "NA"
    drugName "GSK-3-inhibitor-II"
    xref "NA"
    name "BRD-K09991945"
    degreetriin 0
    degreetriout 77
    betweennesstri 0
    type "DRUG"
    color "blueviolet"
  ]
  node
  [
    id 423
    id1 423
    id2 NaN
    label1 "BRD-K88868628"
    label2 "NA"
    Redundancy1 1
    Redundancy2 NaN
    grado1 76
    grado2 NaN
    ClusteringRobbinsAlexander1 0.442096447152367
    ClusteringRobbinsAlexander2 NaN
    ClusteringDot1 0.272343694379692
    ClusteringDot2 NaN
    type1 "DRUG"
    type2 "NA"
    color1 "blueviolet"
    color2 "NA"
    drugName "iodoacetic-acid"
    xref "NA"
    name "BRD-K88868628"
    degreetriin 0
    degreetriout 76
    betweennesstri 0
    type "DRUG"
    color "blueviolet"
  ]
  node
  [
    id 424
    id1 424
    id2 NaN
    label1 "BRD-K31238592"
    label2 "NA"
    Redundancy1 1
    Redundancy2 NaN
    grado1 78
    grado2 NaN
    ClusteringRobbinsAlexander1 0.442096447152367
    ClusteringRobbinsAlexander2 NaN
    ClusteringDot1 0.284088933507424
    ClusteringDot2 NaN
    type1 "DRUG"
    type2 "NA"
    color1 "blueviolet"
    color2 "NA"
    drugName "devazepide"
    xref "NA"
    name "BRD-K31238592"
    degreetriin 0
    degreetriout 78
    betweennesstri 0
    type "DRUG"
    color "blueviolet"
  ]
  node
  [
    id 425
    id1 425
    id2 NaN
    label1 "BRD-K37561857"
    label2 "NA"
    Redundancy1 1
    Redundancy2 NaN
    grado1 91
    grado2 NaN
    ClusteringRobbinsAlexander1 0.442096447152367
    ClusteringRobbinsAlexander2 NaN
    ClusteringDot1 0.312066341886716
    ClusteringDot2 NaN
    type1 "DRUG"
    type2 "NA"
    color1 "blueviolet"
    color2 "NA"
    drugName "zardaverine"
    xref "NA"
    name "BRD-K37561857"
    degreetriin 0
    degreetriout 91
    betweennesstri 0
    type "DRUG"
    color "blueviolet"
  ]
  node
  [
    id 426
    id1 426
    id2 NaN
    label1 "BRD-A93477898"
    label2 "NA"
    Redundancy1 1
    Redundancy2 NaN
    grado1 79
    grado2 NaN
    ClusteringRobbinsAlexander1 0.442096447152367
    ClusteringRobbinsAlexander2 NaN
    ClusteringDot1 0.241951315890614
    ClusteringDot2 NaN
    type1 "DRUG"
    type2 "NA"
    color1 "blueviolet"
    color2 "NA"
    drugName "PETCM"
    xref "NA"
    name "BRD-A93477898"
    degreetriin 0
    degreetriout 79
    betweennesstri 0
    type "DRUG"
    color "blueviolet"
  ]
  node
  [
    id 427
    id1 427
    id2 NaN
    label1 "BRD-K79242575"
    label2 "NA"
    Redundancy1 1
    Redundancy2 NaN
    grado1 70
    grado2 NaN
    ClusteringRobbinsAlexander1 0.442096447152367
    ClusteringRobbinsAlexander2 NaN
    ClusteringDot1 0.283730532789994
    ClusteringDot2 NaN
    type1 "DRUG"
    type2 "NA"
    color1 "blueviolet"
    color2 "NA"
    drugName "SA-85148"
    xref "NA"
    name "BRD-K79242575"
    degreetriin 0
    degreetriout 70
    betweennesstri 0
    type "DRUG"
    color "blueviolet"
  ]
  node
  [
    id 428
    id1 428
    id2 NaN
    label1 "BRD-K19885561"
    label2 "NA"
    Redundancy1 1
    Redundancy2 NaN
    grado1 68
    grado2 NaN
    ClusteringRobbinsAlexander1 0.442096447152367
    ClusteringRobbinsAlexander2 NaN
    ClusteringDot1 0.298042521822196
    ClusteringDot2 NaN
    type1 "DRUG"
    type2 "NA"
    color1 "blueviolet"
    color2 "NA"
    drugName "RDR-01440SC"
    xref "NA"
    name "BRD-K19885561"
    degreetriin 0
    degreetriout 68
    betweennesstri 0
    type "DRUG"
    color "blueviolet"
  ]
  node
  [
    id 429
    id1 429
    id2 NaN
    label1 "BRD-K50311478"
    label2 "NA"
    Redundancy1 1
    Redundancy2 NaN
    grado1 82
    grado2 NaN
    ClusteringRobbinsAlexander1 0.442096447152367
    ClusteringRobbinsAlexander2 NaN
    ClusteringDot1 0.332755931336293
    ClusteringDot2 NaN
    type1 "DRUG"
    type2 "NA"
    color1 "blueviolet"
    color2 "NA"
    drugName "tosyl-phenylalanyl-chloromethyl-ketone"
    xref "NA"
    name "BRD-K50311478"
    degreetriin 0
    degreetriout 82
    betweennesstri 0
    type "DRUG"
    color "blueviolet"
  ]
  node
  [
    id 430
    id1 430
    id2 NaN
    label1 "BRD-K81001086"
    label2 "NA"
    Redundancy1 1
    Redundancy2 NaN
    grado1 74
    grado2 NaN
    ClusteringRobbinsAlexander1 0.442096447152367
    ClusteringRobbinsAlexander2 NaN
    ClusteringDot1 0.294975460898836
    ClusteringDot2 NaN
    type1 "DRUG"
    type2 "NA"
    color1 "blueviolet"
    color2 "NA"
    drugName "cefsulodin"
    xref "NA"
    name "BRD-K81001086"
    degreetriin 0
    degreetriout 74
    betweennesstri 0
    type "DRUG"
    color "blueviolet"
  ]
  node
  [
    id 431
    id1 431
    id2 NaN
    label1 "BRD-A45140972"
    label2 "NA"
    Redundancy1 1
    Redundancy2 NaN
    grado1 61
    grado2 NaN
    ClusteringRobbinsAlexander1 0.442096447152367
    ClusteringRobbinsAlexander2 NaN
    ClusteringDot1 0.237724609606719
    ClusteringDot2 NaN
    type1 "DRUG"
    type2 "NA"
    color1 "blueviolet"
    color2 "NA"
    drugName "meclocycline"
    xref "NA"
    name "BRD-A45140972"
    degreetriin 0
    degreetriout 61
    betweennesstri 0
    type "DRUG"
    color "blueviolet"
  ]
  node
  [
    id 432
    id1 432
    id2 NaN
    label1 "BRD-K26171350"
    label2 "NA"
    Redundancy1 1
    Redundancy2 NaN
    grado1 75
    grado2 NaN
    ClusteringRobbinsAlexander1 0.442096447152367
    ClusteringRobbinsAlexander2 NaN
    ClusteringDot1 0.295254012729041
    ClusteringDot2 NaN
    type1 "DRUG"
    type2 "NA"
    color1 "blueviolet"
    color2 "NA"
    drugName "adrenosterone"
    xref "NA"
    name "BRD-K26171350"
    degreetriin 0
    degreetriout 75
    betweennesstri 0
    type "DRUG"
    color "blueviolet"
  ]
  node
  [
    id 433
    id1 433
    id2 NaN
    label1 "BRD-K92778217"
    label2 "NA"
    Redundancy1 1
    Redundancy2 NaN
    grado1 80
    grado2 NaN
    ClusteringRobbinsAlexander1 0.442096447152367
    ClusteringRobbinsAlexander2 NaN
    ClusteringDot1 0.283399472650462
    ClusteringDot2 NaN
    type1 "DRUG"
    type2 "NA"
    color1 "blueviolet"
    color2 "NA"
    drugName "mefenamic-acid"
    xref "NA"
    name "BRD-K92778217"
    degreetriin 0
    degreetriout 80
    betweennesstri 0
    type "DRUG"
    color "blueviolet"
  ]
  node
  [
    id 434
    id1 434
    id2 NaN
    label1 "BRD-A23683907"
    label2 "NA"
    Redundancy1 1
    Redundancy2 NaN
    grado1 73
    grado2 NaN
    ClusteringRobbinsAlexander1 0.442096447152367
    ClusteringRobbinsAlexander2 NaN
    ClusteringDot1 0.303629566901798
    ClusteringDot2 NaN
    type1 "DRUG"
    type2 "NA"
    color1 "blueviolet"
    color2 "NA"
    drugName "NAS-181"
    xref "NA"
    name "BRD-A23683907"
    degreetriin 0
    degreetriout 73
    betweennesstri 0
    type "DRUG"
    color "blueviolet"
  ]
  node
  [
    id 435
    id1 435
    id2 NaN
    label1 "BRD-K15196155"
    label2 "NA"
    Redundancy1 1
    Redundancy2 NaN
    grado1 73
    grado2 NaN
    ClusteringRobbinsAlexander1 0.442096447152367
    ClusteringRobbinsAlexander2 NaN
    ClusteringDot1 0.29424413733341
    ClusteringDot2 NaN
    type1 "DRUG"
    type2 "NA"
    color1 "blueviolet"
    color2 "NA"
    drugName "IBC-293"
    xref "NA"
    name "BRD-K15196155"
    degreetriin 0
    degreetriout 73
    betweennesstri 0
    type "DRUG"
    color "blueviolet"
  ]
  node
  [
    id 436
    id1 436
    id2 NaN
    label1 "BRD-K85119730"
    label2 "NA"
    Redundancy1 1
    Redundancy2 NaN
    grado1 58
    grado2 NaN
    ClusteringRobbinsAlexander1 0.442096447152367
    ClusteringRobbinsAlexander2 NaN
    ClusteringDot1 0.260213444866851
    ClusteringDot2 NaN
    type1 "DRUG"
    type2 "NA"
    color1 "blueviolet"
    color2 "NA"
    drugName "tolbutamide"
    xref "NA"
    name "BRD-K85119730"
    degreetriin 0
    degreetriout 58
    betweennesstri 0
    type "DRUG"
    color "blueviolet"
  ]
  node
  [
    id 437
    id1 437
    id2 NaN
    label1 "BRD-K71013094"
    label2 "NA"
    Redundancy1 1
    Redundancy2 NaN
    grado1 85
    grado2 NaN
    ClusteringRobbinsAlexander1 0.442096447152367
    ClusteringRobbinsAlexander2 NaN
    ClusteringDot1 0.280289575642147
    ClusteringDot2 NaN
    type1 "DRUG"
    type2 "NA"
    color1 "blueviolet"
    color2 "NA"
    drugName "neomycin"
    xref "NA"
    name "BRD-K71013094"
    degreetriin 0
    degreetriout 85
    betweennesstri 0
    type "DRUG"
    color "blueviolet"
  ]
  node
  [
    id 438
    id1 438
    id2 NaN
    label1 "BRD-K66874953"
    label2 "NA"
    Redundancy1 1
    Redundancy2 NaN
    grado1 82
    grado2 NaN
    ClusteringRobbinsAlexander1 0.442096447152367
    ClusteringRobbinsAlexander2 NaN
    ClusteringDot1 0.288465156851676
    ClusteringDot2 NaN
    type1 "DRUG"
    type2 "NA"
    color1 "blueviolet"
    color2 "NA"
    drugName "pifithrin-alpha"
    xref "NA"
    name "BRD-K66874953"
    degreetriin 0
    degreetriout 82
    betweennesstri 0
    type "DRUG"
    color "blueviolet"
  ]
  node
  [
    id 439
    id1 439
    id2 NaN
    label1 "BRD-K59331372"
    label2 "NA"
    Redundancy1 1
    Redundancy2 NaN
    grado1 82
    grado2 NaN
    ClusteringRobbinsAlexander1 0.442096447152367
    ClusteringRobbinsAlexander2 NaN
    ClusteringDot1 0.311500439842214
    ClusteringDot2 NaN
    type1 "DRUG"
    type2 "NA"
    color1 "blueviolet"
    color2 "NA"
    drugName "SB-366791"
    xref "NA"
    name "BRD-K59331372"
    degreetriin 0
    degreetriout 82
    betweennesstri 0
    type "DRUG"
    color "blueviolet"
  ]
  node
  [
    id 440
    id1 440
    id2 NaN
    label1 "BRD-A42031983"
    label2 "NA"
    Redundancy1 1
    Redundancy2 NaN
    grado1 66
    grado2 NaN
    ClusteringRobbinsAlexander1 0.442096447152367
    ClusteringRobbinsAlexander2 NaN
    ClusteringDot1 0.292634429080578
    ClusteringDot2 NaN
    type1 "DRUG"
    type2 "NA"
    color1 "blueviolet"
    color2 "NA"
    drugName "VU-0415555-1"
    xref "NA"
    name "BRD-A42031983"
    degreetriin 0
    degreetriout 66
    betweennesstri 0
    type "DRUG"
    color "blueviolet"
  ]
  node
  [
    id 441
    id1 441
    id2 NaN
    label1 "BRD-A89434049"
    label2 "NA"
    Redundancy1 1
    Redundancy2 NaN
    grado1 82
    grado2 NaN
    ClusteringRobbinsAlexander1 0.442096447152367
    ClusteringRobbinsAlexander2 NaN
    ClusteringDot1 0.222353005666126
    ClusteringDot2 NaN
    type1 "DRUG"
    type2 "NA"
    color1 "blueviolet"
    color2 "NA"
    drugName "sarmentogenin"
    xref "NA"
    name "BRD-A89434049"
    degreetriin 0
    degreetriout 82
    betweennesstri 0
    type "DRUG"
    color "blueviolet"
  ]
  node
  [
    id 442
    id1 442
    id2 NaN
    label1 "BRD-K09064372"
    label2 "NA"
    Redundancy1 0.999675430055177
    Redundancy2 NaN
    grado1 79
    grado2 NaN
    ClusteringRobbinsAlexander1 0.442096447152367
    ClusteringRobbinsAlexander2 NaN
    ClusteringDot1 0.286575626575484
    ClusteringDot2 NaN
    type1 "DRUG"
    type2 "NA"
    color1 "blueviolet"
    color2 "NA"
    drugName "SA-1919918"
    xref "NA"
    name "BRD-K09064372"
    degreetriin 0
    degreetriout 79
    betweennesstri 0
    type "DRUG"
    color "blueviolet"
  ]
  node
  [
    id 443
    id1 443
    id2 NaN
    label1 "BRD-K33583600"
    label2 "NA"
    Redundancy1 1
    Redundancy2 NaN
    grado1 67
    grado2 NaN
    ClusteringRobbinsAlexander1 0.442096447152367
    ClusteringRobbinsAlexander2 NaN
    ClusteringDot1 0.255410499235781
    ClusteringDot2 NaN
    type1 "DRUG"
    type2 "NA"
    color1 "blueviolet"
    color2 "NA"
    drugName "isoliquiritigenin"
    xref "NA"
    name "BRD-K33583600"
    degreetriin 0
    degreetriout 67
    betweennesstri 0
    type "DRUG"
    color "blueviolet"
  ]
  node
  [
    id 444
    id1 444
    id2 NaN
    label1 "BRD-A54490543"
    label2 "NA"
    Redundancy1 1
    Redundancy2 NaN
    grado1 68
    grado2 NaN
    ClusteringRobbinsAlexander1 0.442096447152367
    ClusteringRobbinsAlexander2 NaN
    ClusteringDot1 0.307070739533237
    ClusteringDot2 NaN
    type1 "DRUG"
    type2 "NA"
    color1 "blueviolet"
    color2 "NA"
    drugName "pirlindole"
    xref "NA"
    name "BRD-A54490543"
    degreetriin 0
    degreetriout 68
    betweennesstri 0
    type "DRUG"
    color "blueviolet"
  ]
  node
  [
    id 445
    id1 445
    id2 NaN
    label1 "BRD-K69195780"
    label2 "NA"
    Redundancy1 1
    Redundancy2 NaN
    grado1 80
    grado2 NaN
    ClusteringRobbinsAlexander1 0.442096447152367
    ClusteringRobbinsAlexander2 NaN
    ClusteringDot1 0.324486678785256
    ClusteringDot2 NaN
    type1 "DRUG"
    type2 "NA"
    color1 "blueviolet"
    color2 "NA"
    drugName "NAN-190"
    xref "NA"
    name "BRD-K69195780"
    degreetriin 0
    degreetriout 80
    betweennesstri 0
    type "DRUG"
    color "blueviolet"
  ]
  node
  [
    id 446
    id1 446
    id2 NaN
    label1 "BRD-K87737963"
    label2 "NA"
    Redundancy1 1
    Redundancy2 NaN
    grado1 67
    grado2 NaN
    ClusteringRobbinsAlexander1 0.442096447152367
    ClusteringRobbinsAlexander2 NaN
    ClusteringDot1 0.317657866955161
    ClusteringDot2 NaN
    type1 "DRUG"
    type2 "NA"
    color1 "blueviolet"
    color2 "NA"
    drugName "CYT387"
    xref "NA"
    name "BRD-K87737963"
    degreetriin 0
    degreetriout 67
    betweennesstri 0
    type "DRUG"
    color "blueviolet"
  ]
  node
  [
    id 447
    id1 447
    id2 161
    label1 "GO:0032435"
    label2 "161"
    Redundancy1 1
    Redundancy2 0
    grado1 559
    grado2 1
    ClusteringRobbinsAlexander1 0.442096447152367
    ClusteringRobbinsAlexander2 0.0257589696412144
    ClusteringDot1 0.0932413418807683
    ClusteringDot2 0.75
    type1 "GO"
    type2 "GO"
    color1 "cornflowerblue"
    color2 "cornflowerblue"
    drugName "NA"
    xref "GO:0032435"
    name "GO:0032435"
    degreetriin 559
    degreetriout 1
    betweennesstri 283.916666666666
    type "GO"
    color "cornflowerblue"
  ]
  node
  [
    id 448
    id1 448
    id2 NaN
    label1 "BRD-K20484910"
    label2 "NA"
    Redundancy1 1
    Redundancy2 NaN
    grado1 53
    grado2 NaN
    ClusteringRobbinsAlexander1 0.442096447152367
    ClusteringRobbinsAlexander2 NaN
    ClusteringDot1 0.264067001522877
    ClusteringDot2 NaN
    type1 "DRUG"
    type2 "NA"
    color1 "blueviolet"
    color2 "NA"
    drugName "ampyrone"
    xref "NA"
    name "BRD-K20484910"
    degreetriin 0
    degreetriout 53
    betweennesstri 0
    type "DRUG"
    color "blueviolet"
  ]
  node
  [
    id 449
    id1 449
    id2 NaN
    label1 "BRD-K47631482"
    label2 "NA"
    Redundancy1 1
    Redundancy2 NaN
    grado1 87
    grado2 NaN
    ClusteringRobbinsAlexander1 0.442096447152367
    ClusteringRobbinsAlexander2 NaN
    ClusteringDot1 0.247510442144606
    ClusteringDot2 NaN
    type1 "DRUG"
    type2 "NA"
    color1 "blueviolet"
    color2 "NA"
    drugName "bromhexine"
    xref "NA"
    name "BRD-K47631482"
    degreetriin 0
    degreetriout 87
    betweennesstri 0
    type "DRUG"
    color "blueviolet"
  ]
  node
  [
    id 450
    id1 450
    id2 NaN
    label1 "BRD-K26548821"
    label2 "NA"
    Redundancy1 1
    Redundancy2 NaN
    grado1 74
    grado2 NaN
    ClusteringRobbinsAlexander1 0.442096447152367
    ClusteringRobbinsAlexander2 NaN
    ClusteringDot1 0.275826353696694
    ClusteringDot2 NaN
    type1 "DRUG"
    type2 "NA"
    color1 "blueviolet"
    color2 "NA"
    drugName "quinpirol-(-)"
    xref "NA"
    name "BRD-K26548821"
    degreetriin 0
    degreetriout 74
    betweennesstri 0
    type "DRUG"
    color "blueviolet"
  ]
  node
  [
    id 451
    id1 451
    id2 NaN
    label1 "BRD-K73824630"
    label2 "NA"
    Redundancy1 1
    Redundancy2 NaN
    grado1 87
    grado2 NaN
    ClusteringRobbinsAlexander1 0.442096447152367
    ClusteringRobbinsAlexander2 NaN
    ClusteringDot1 0.283949738801476
    ClusteringDot2 NaN
    type1 "DRUG"
    type2 "NA"
    color1 "blueviolet"
    color2 "NA"
    drugName "skatole"
    xref "NA"
    name "BRD-K73824630"
    degreetriin 0
    degreetriout 87
    betweennesstri 0
    type "DRUG"
    color "blueviolet"
  ]
  node
  [
    id 452
    id1 452
    id2 NaN
    label1 "BRD-A87137733"
    label2 "NA"
    Redundancy1 1
    Redundancy2 NaN
    grado1 77
    grado2 NaN
    ClusteringRobbinsAlexander1 0.442096447152367
    ClusteringRobbinsAlexander2 NaN
    ClusteringDot1 0.227104037910274
    ClusteringDot2 NaN
    type1 "DRUG"
    type2 "NA"
    color1 "blueviolet"
    color2 "NA"
    drugName "GSK-690693"
    xref "NA"
    name "BRD-A87137733"
    degreetriin 0
    degreetriout 77
    betweennesstri 0
    type "DRUG"
    color "blueviolet"
  ]
  node
  [
    id 453
    id1 453
    id2 NaN
    label1 "BRD-K87991767"
    label2 "NA"
    Redundancy1 1
    Redundancy2 NaN
    grado1 79
    grado2 NaN
    ClusteringRobbinsAlexander1 0.442096447152367
    ClusteringRobbinsAlexander2 NaN
    ClusteringDot1 0.310662645412693
    ClusteringDot2 NaN
    type1 "DRUG"
    type2 "NA"
    color1 "blueviolet"
    color2 "NA"
    drugName "umbelliferone"
    xref "NA"
    name "BRD-K87991767"
    degreetriin 0
    degreetriout 79
    betweennesstri 0
    type "DRUG"
    color "blueviolet"
  ]
  node
  [
    id 454
    id1 454
    id2 NaN
    label1 "BRD-K48617017"
    label2 "NA"
    Redundancy1 1
    Redundancy2 NaN
    grado1 82
    grado2 NaN
    ClusteringRobbinsAlexander1 0.442096447152367
    ClusteringRobbinsAlexander2 NaN
    ClusteringDot1 0.305262308564128
    ClusteringDot2 NaN
    type1 "DRUG"
    type2 "NA"
    color1 "blueviolet"
    color2 "NA"
    drugName "dorzolamide"
    xref "NA"
    name "BRD-K48617017"
    degreetriin 0
    degreetriout 82
    betweennesstri 0
    type "DRUG"
    color "blueviolet"
  ]
  node
  [
    id 455
    id1 455
    id2 NaN
    label1 "BRD-A89047717"
    label2 "NA"
    Redundancy1 1
    Redundancy2 NaN
    grado1 75
    grado2 NaN
    ClusteringRobbinsAlexander1 0.442096447152367
    ClusteringRobbinsAlexander2 NaN
    ClusteringDot1 0.275174659828093
    ClusteringDot2 NaN
    type1 "DRUG"
    type2 "NA"
    color1 "blueviolet"
    color2 "NA"
    drugName "KU-C103654"
    xref "NA"
    name "BRD-A89047717"
    degreetriin 0
    degreetriout 75
    betweennesstri 0
    type "DRUG"
    color "blueviolet"
  ]
  node
  [
    id 456
    id1 456
    id2 NaN
    label1 "BRD-K38251852"
    label2 "NA"
    Redundancy1 1
    Redundancy2 NaN
    grado1 75
    grado2 NaN
    ClusteringRobbinsAlexander1 0.442096447152367
    ClusteringRobbinsAlexander2 NaN
    ClusteringDot1 0.253627300128667
    ClusteringDot2 NaN
    type1 "DRUG"
    type2 "NA"
    color1 "blueviolet"
    color2 "NA"
    drugName "paxilline"
    xref "NA"
    name "BRD-K38251852"
    degreetriin 0
    degreetriout 75
    betweennesstri 0
    type "DRUG"
    color "blueviolet"
  ]
  node
  [
    id 457
    id1 457
    id2 NaN
    label1 "BRD-K11107424"
    label2 "NA"
    Redundancy1 1
    Redundancy2 NaN
    grado1 81
    grado2 NaN
    ClusteringRobbinsAlexander1 0.442096447152367
    ClusteringRobbinsAlexander2 NaN
    ClusteringDot1 0.313344684540772
    ClusteringDot2 NaN
    type1 "DRUG"
    type2 "NA"
    color1 "blueviolet"
    color2 "NA"
    drugName "tiotidine"
    xref "NA"
    name "BRD-K11107424"
    degreetriin 0
    degreetriout 81
    betweennesstri 0
    type "DRUG"
    color "blueviolet"
  ]
  node
  [
    id 458
    id1 458
    id2 NaN
    label1 "BRD-K68633617"
    label2 "NA"
    Redundancy1 1
    Redundancy2 NaN
    grado1 73
    grado2 NaN
    ClusteringRobbinsAlexander1 0.442096447152367
    ClusteringRobbinsAlexander2 NaN
    ClusteringDot1 0.274189144187851
    ClusteringDot2 NaN
    type1 "DRUG"
    type2 "NA"
    color1 "blueviolet"
    color2 "NA"
    drugName "ACDPP"
    xref "NA"
    name "BRD-K68633617"
    degreetriin 0
    degreetriout 73
    betweennesstri 0
    type "DRUG"
    color "blueviolet"
  ]
  node
  [
    id 459
    id1 459
    id2 NaN
    label1 "BRD-A42270467"
    label2 "NA"
    Redundancy1 1
    Redundancy2 NaN
    grado1 80
    grado2 NaN
    ClusteringRobbinsAlexander1 0.442096447152367
    ClusteringRobbinsAlexander2 NaN
    ClusteringDot1 0.266658265704959
    ClusteringDot2 NaN
    type1 "DRUG"
    type2 "NA"
    color1 "blueviolet"
    color2 "NA"
    drugName "tenatoprazole"
    xref "NA"
    name "BRD-A42270467"
    degreetriin 0
    degreetriout 80
    betweennesstri 0
    type "DRUG"
    color "blueviolet"
  ]
  node
  [
    id 460
    id1 460
    id2 NaN
    label1 "BRD-K41410256"
    label2 "NA"
    Redundancy1 1
    Redundancy2 NaN
    grado1 80
    grado2 NaN
    ClusteringRobbinsAlexander1 0.442096447152367
    ClusteringRobbinsAlexander2 NaN
    ClusteringDot1 0.22524367343731
    ClusteringDot2 NaN
    type1 "DRUG"
    type2 "NA"
    color1 "blueviolet"
    color2 "NA"
    drugName "balsalazide"
    xref "NA"
    name "BRD-K41410256"
    degreetriin 0
    degreetriout 80
    betweennesstri 0
    type "DRUG"
    color "blueviolet"
  ]
  node
  [
    id 461
    id1 461
    id2 NaN
    label1 "BRD-K87423723"
    label2 "NA"
    Redundancy1 1
    Redundancy2 NaN
    grado1 78
    grado2 NaN
    ClusteringRobbinsAlexander1 0.442096447152367
    ClusteringRobbinsAlexander2 NaN
    ClusteringDot1 0.295279321879401
    ClusteringDot2 NaN
    type1 "DRUG"
    type2 "NA"
    color1 "blueviolet"
    color2 "NA"
    drugName "SA-1462678"
    xref "NA"
    name "BRD-K87423723"
    degreetriin 0
    degreetriout 78
    betweennesstri 0
    type "DRUG"
    color "blueviolet"
  ]
  node
  [
    id 462
    id1 462
    id2 NaN
    label1 "BRD-K08697762"
    label2 "NA"
    Redundancy1 1
    Redundancy2 NaN
    grado1 75
    grado2 NaN
    ClusteringRobbinsAlexander1 0.442096447152367
    ClusteringRobbinsAlexander2 NaN
    ClusteringDot1 0.302947528326086
    ClusteringDot2 NaN
    type1 "DRUG"
    type2 "NA"
    color1 "blueviolet"
    color2 "NA"
    drugName "aminoresveratrol"
    xref "NA"
    name "BRD-K08697762"
    degreetriin 0
    degreetriout 75
    betweennesstri 0
    type "DRUG"
    color "blueviolet"
  ]
  node
  [
    id 463
    id1 463
    id2 NaN
    label1 "BRD-K72174974"
    label2 "NA"
    Redundancy1 1
    Redundancy2 NaN
    grado1 78
    grado2 NaN
    ClusteringRobbinsAlexander1 0.442096447152367
    ClusteringRobbinsAlexander2 NaN
    ClusteringDot1 0.2814662686429
    ClusteringDot2 NaN
    type1 "DRUG"
    type2 "NA"
    color1 "blueviolet"
    color2 "NA"
    drugName "SA-1463839"
    xref "NA"
    name "BRD-K72174974"
    degreetriin 0
    degreetriout 78
    betweennesstri 0
    type "DRUG"
    color "blueviolet"
  ]
  node
  [
    id 464
    id1 464
    id2 NaN
    label1 "BRD-K71055333"
    label2 "NA"
    Redundancy1 0.999367088607595
    Redundancy2 NaN
    grado1 80
    grado2 NaN
    ClusteringRobbinsAlexander1 0.442096447152367
    ClusteringRobbinsAlexander2 NaN
    ClusteringDot1 0.274812079682672
    ClusteringDot2 NaN
    type1 "DRUG"
    type2 "NA"
    color1 "blueviolet"
    color2 "NA"
    drugName "etamsylate"
    xref "NA"
    name "BRD-K71055333"
    degreetriin 0
    degreetriout 80
    betweennesstri 0
    type "DRUG"
    color "blueviolet"
  ]
  node
  [
    id 465
    id1 465
    id2 NaN
    label1 "BRD-K79930101"
    label2 "NA"
    Redundancy1 1
    Redundancy2 NaN
    grado1 78
    grado2 NaN
    ClusteringRobbinsAlexander1 0.442096447152367
    ClusteringRobbinsAlexander2 NaN
    ClusteringDot1 0.315167904753799
    ClusteringDot2 NaN
    type1 "DRUG"
    type2 "NA"
    color1 "blueviolet"
    color2 "NA"
    drugName "GW-583340"
    xref "NA"
    name "BRD-K79930101"
    degreetriin 0
    degreetriout 78
    betweennesstri 0
    type "DRUG"
    color "blueviolet"
  ]
  node
  [
    id 466
    id1 466
    id2 NaN
    label1 "BRD-K71459980"
    label2 "NA"
    Redundancy1 1
    Redundancy2 NaN
    grado1 79
    grado2 NaN
    ClusteringRobbinsAlexander1 0.442096447152367
    ClusteringRobbinsAlexander2 NaN
    ClusteringDot1 0.292231210466949
    ClusteringDot2 NaN
    type1 "DRUG"
    type2 "NA"
    color1 "blueviolet"
    color2 "NA"
    drugName "SA-102676"
    xref "NA"
    name "BRD-K71459980"
    degreetriin 0
    degreetriout 79
    betweennesstri 0
    type "DRUG"
    color "blueviolet"
  ]
  node
  [
    id 467
    id1 467
    id2 NaN
    label1 "BRD-K35430135"
    label2 "NA"
    Redundancy1 1
    Redundancy2 NaN
    grado1 76
    grado2 NaN
    ClusteringRobbinsAlexander1 0.442096447152367
    ClusteringRobbinsAlexander2 NaN
    ClusteringDot1 0.323237194966883
    ClusteringDot2 NaN
    type1 "DRUG"
    type2 "NA"
    color1 "blueviolet"
    color2 "NA"
    drugName "SR-59230A"
    xref "NA"
    name "BRD-K35430135"
    degreetriin 0
    degreetriout 76
    betweennesstri 0
    type "DRUG"
    color "blueviolet"
  ]
  node
  [
    id 468
    id1 468
    id2 NaN
    label1 "BRD-K46918889"
    label2 "NA"
    Redundancy1 0.99923391215526
    Redundancy2 NaN
    grado1 89
    grado2 NaN
    ClusteringRobbinsAlexander1 0.442096447152367
    ClusteringRobbinsAlexander2 NaN
    ClusteringDot1 0.220392693186765
    ClusteringDot2 NaN
    type1 "DRUG"
    type2 "NA"
    color1 "blueviolet"
    color2 "NA"
    drugName "BG-1025"
    xref "NA"
    name "BRD-K46918889"
    degreetriin 0
    degreetriout 89
    betweennesstri 0
    type "DRUG"
    color "blueviolet"
  ]
  node
  [
    id 469
    id1 469
    id2 NaN
    label1 "BRD-K49294207"
    label2 "NA"
    Redundancy1 1
    Redundancy2 NaN
    grado1 58
    grado2 NaN
    ClusteringRobbinsAlexander1 0.442096447152367
    ClusteringRobbinsAlexander2 NaN
    ClusteringDot1 0.216199362722109
    ClusteringDot2 NaN
    type1 "DRUG"
    type2 "NA"
    color1 "blueviolet"
    color2 "NA"
    drugName "BIBU-1361"
    xref "NA"
    name "BRD-K49294207"
    degreetriin 0
    degreetriout 58
    betweennesstri 0
    type "DRUG"
    color "blueviolet"
  ]
  node
  [
    id 470
    id1 470
    id2 NaN
    label1 "BRD-K50387473"
    label2 "NA"
    Redundancy1 1
    Redundancy2 NaN
    grado1 74
    grado2 NaN
    ClusteringRobbinsAlexander1 0.442096447152367
    ClusteringRobbinsAlexander2 NaN
    ClusteringDot1 0.296747979876158
    ClusteringDot2 NaN
    type1 "DRUG"
    type2 "NA"
    color1 "blueviolet"
    color2 "NA"
    drugName "XMD-892"
    xref "NA"
    name "BRD-K50387473"
    degreetriin 0
    degreetriout 74
    betweennesstri 0
    type "DRUG"
    color "blueviolet"
  ]
  node
  [
    id 471
    id1 471
    id2 NaN
    label1 "BRD-A62021152"
    label2 "NA"
    Redundancy1 1
    Redundancy2 NaN
    grado1 82
    grado2 NaN
    ClusteringRobbinsAlexander1 0.442096447152367
    ClusteringRobbinsAlexander2 NaN
    ClusteringDot1 0.288956052175285
    ClusteringDot2 NaN
    type1 "DRUG"
    type2 "NA"
    color1 "blueviolet"
    color2 "NA"
    drugName "WAY-161503"
    xref "NA"
    name "BRD-A62021152"
    degreetriin 0
    degreetriout 82
    betweennesstri 0
    type "DRUG"
    color "blueviolet"
  ]
  node
  [
    id 472
    id1 472
    id2 NaN
    label1 "BRD-K32311154"
    label2 "NA"
    Redundancy1 1
    Redundancy2 NaN
    grado1 54
    grado2 NaN
    ClusteringRobbinsAlexander1 0.442096447152367
    ClusteringRobbinsAlexander2 NaN
    ClusteringDot1 0.276161271893886
    ClusteringDot2 NaN
    type1 "DRUG"
    type2 "NA"
    color1 "blueviolet"
    color2 "NA"
    drugName "nifekalant"
    xref "NA"
    name "BRD-K32311154"
    degreetriin 0
    degreetriout 54
    betweennesstri 0
    type "DRUG"
    color "blueviolet"
  ]
  node
  [
    id 473
    id1 473
    id2 NaN
    label1 "BRD-K58292285"
    label2 "NA"
    Redundancy1 1
    Redundancy2 NaN
    grado1 73
    grado2 NaN
    ClusteringRobbinsAlexander1 0.442096447152367
    ClusteringRobbinsAlexander2 NaN
    ClusteringDot1 0.267010932661999
    ClusteringDot2 NaN
    type1 "DRUG"
    type2 "NA"
    color1 "blueviolet"
    color2 "NA"
    drugName "SA-1921085"
    xref "NA"
    name "BRD-K58292285"
    degreetriin 0
    degreetriout 73
    betweennesstri 0
    type "DRUG"
    color "blueviolet"
  ]
  node
  [
    id 474
    id1 474
    id2 NaN
    label1 "BRD-K17896185"
    label2 "NA"
    Redundancy1 1
    Redundancy2 NaN
    grado1 62
    grado2 NaN
    ClusteringRobbinsAlexander1 0.442096447152367
    ClusteringRobbinsAlexander2 NaN
    ClusteringDot1 0.257637846345656
    ClusteringDot2 NaN
    type1 "DRUG"
    type2 "NA"
    color1 "blueviolet"
    color2 "NA"
    drugName "FIT"
    xref "NA"
    name "BRD-K17896185"
    degreetriin 0
    degreetriout 62
    betweennesstri 0
    type "DRUG"
    color "blueviolet"
  ]
  node
  [
    id 475
    id1 475
    id2 NaN
    label1 "BRD-K68190965"
    label2 "NA"
    Redundancy1 1
    Redundancy2 NaN
    grado1 83
    grado2 NaN
    ClusteringRobbinsAlexander1 0.442096447152367
    ClusteringRobbinsAlexander2 NaN
    ClusteringDot1 0.271618396535608
    ClusteringDot2 NaN
    type1 "DRUG"
    type2 "NA"
    color1 "blueviolet"
    color2 "NA"
    drugName "GR-46611"
    xref "NA"
    name "BRD-K68190965"
    degreetriin 0
    degreetriout 83
    betweennesstri 0
    type "DRUG"
    color "blueviolet"
  ]
  node
  [
    id 476
    id1 476
    id2 136
    label1 "GO:2000258"
    label2 "136"
    Redundancy1 1
    Redundancy2 0
    grado1 1698
    grado2 1
    ClusteringRobbinsAlexander1 0.442096447152367
    ClusteringRobbinsAlexander2 0.0257589696412144
    ClusteringDot1 0.168664225490944
    ClusteringDot2 0.61969696969697
    type1 "GO"
    type2 "GO"
    color1 "cornflowerblue"
    color2 "cornflowerblue"
    drugName "NA"
    xref "GO:2000258"
    name "GO:2000258"
    degreetriin 1698
    degreetriout 1
    betweennesstri 582.432142857142
    type "GO"
    color "cornflowerblue"
  ]
  node
  [
    id 477
    id1 477
    id2 NaN
    label1 "BRD-K25504083"
    label2 "NA"
    Redundancy1 1
    Redundancy2 NaN
    grado1 69
    grado2 NaN
    ClusteringRobbinsAlexander1 0.442096447152367
    ClusteringRobbinsAlexander2 NaN
    ClusteringDot1 0.322471558674528
    ClusteringDot2 NaN
    type1 "DRUG"
    type2 "NA"
    color1 "blueviolet"
    color2 "NA"
    drugName "cytochalasin-d"
    xref "NA"
    name "BRD-K25504083"
    degreetriin 0
    degreetriout 69
    betweennesstri 0
    type "DRUG"
    color "blueviolet"
  ]
  node
  [
    id 478
    id1 478
    id2 NaN
    label1 "BRD-K23204545"
    label2 "NA"
    Redundancy1 1
    Redundancy2 NaN
    grado1 76
    grado2 NaN
    ClusteringRobbinsAlexander1 0.442096447152367
    ClusteringRobbinsAlexander2 NaN
    ClusteringDot1 0.293240141356793
    ClusteringDot2 NaN
    type1 "DRUG"
    type2 "NA"
    color1 "blueviolet"
    color2 "NA"
    drugName "busulfan"
    xref "NA"
    name "BRD-K23204545"
    degreetriin 0
    degreetriout 76
    betweennesstri 0
    type "DRUG"
    color "blueviolet"
  ]
  node
  [
    id 479
    id1 479
    id2 NaN
    label1 "BRD-A18795974"
    label2 "NA"
    Redundancy1 1
    Redundancy2 NaN
    grado1 82
    grado2 NaN
    ClusteringRobbinsAlexander1 0.442096447152367
    ClusteringRobbinsAlexander2 NaN
    ClusteringDot1 0.294522682068689
    ClusteringDot2 NaN
    type1 "DRUG"
    type2 "NA"
    color1 "blueviolet"
    color2 "NA"
    drugName "(+/-)-7-hydroxy-2-(N,N-di-n-propylamino)tetralin"
    xref "NA"
    name "BRD-A18795974"
    degreetriin 0
    degreetriout 82
    betweennesstri 0
    type "DRUG"
    color "blueviolet"
  ]
  node
  [
    id 480
    id1 480
    id2 NaN
    label1 "BRD-K12120659"
    label2 "NA"
    Redundancy1 1
    Redundancy2 NaN
    grado1 80
    grado2 NaN
    ClusteringRobbinsAlexander1 0.442096447152367
    ClusteringRobbinsAlexander2 NaN
    ClusteringDot1 0.30134731932385
    ClusteringDot2 NaN
    type1 "DRUG"
    type2 "NA"
    color1 "blueviolet"
    color2 "NA"
    drugName "GR-144053"
    xref "NA"
    name "BRD-K12120659"
    degreetriin 0
    degreetriout 80
    betweennesstri 0
    type "DRUG"
    color "blueviolet"
  ]
  node
  [
    id 481
    id1 481
    id2 NaN
    label1 "BRD-K49372556"
    label2 "NA"
    Redundancy1 1
    Redundancy2 NaN
    grado1 76
    grado2 NaN
    ClusteringRobbinsAlexander1 0.442096447152367
    ClusteringRobbinsAlexander2 NaN
    ClusteringDot1 0.273335450327636
    ClusteringDot2 NaN
    type1 "DRUG"
    type2 "NA"
    color1 "blueviolet"
    color2 "NA"
    drugName "mofezolac"
    xref "NA"
    name "BRD-K49372556"
    degreetriin 0
    degreetriout 76
    betweennesstri 0
    type "DRUG"
    color "blueviolet"
  ]
  node
  [
    id 482
    id1 482
    id2 NaN
    label1 "BRD-K19227686"
    label2 "NA"
    Redundancy1 1
    Redundancy2 NaN
    grado1 78
    grado2 NaN
    ClusteringRobbinsAlexander1 0.442096447152367
    ClusteringRobbinsAlexander2 NaN
    ClusteringDot1 0.315076173697541
    ClusteringDot2 NaN
    type1 "DRUG"
    type2 "NA"
    color1 "blueviolet"
    color2 "NA"
    drugName "phenolphthalein"
    xref "NA"
    name "BRD-K19227686"
    degreetriin 0
    degreetriout 78
    betweennesstri 0
    type "DRUG"
    color "blueviolet"
  ]
  node
  [
    id 483
    id1 483
    id2 NaN
    label1 "BRD-A26097136"
    label2 "NA"
    Redundancy1 1
    Redundancy2 NaN
    grado1 79
    grado2 NaN
    ClusteringRobbinsAlexander1 0.442096447152367
    ClusteringRobbinsAlexander2 NaN
    ClusteringDot1 0.281324012225907
    ClusteringDot2 NaN
    type1 "DRUG"
    type2 "NA"
    color1 "blueviolet"
    color2 "NA"
    drugName "bulleyaconitine-a"
    xref "NA"
    name "BRD-A26097136"
    degreetriin 0
    degreetriout 79
    betweennesstri 0
    type "DRUG"
    color "blueviolet"
  ]
  node
  [
    id 484
    id1 484
    id2 NaN
    label1 "BRD-A84174873"
    label2 "NA"
    Redundancy1 0.999744637385087
    Redundancy2 NaN
    grado1 89
    grado2 NaN
    ClusteringRobbinsAlexander1 0.442096447152367
    ClusteringRobbinsAlexander2 NaN
    ClusteringDot1 0.28001454613027
    ClusteringDot2 NaN
    type1 "DRUG"
    type2 "NA"
    color1 "blueviolet"
    color2 "NA"
    drugName "baclofen"
    xref "NA"
    name "BRD-A84174873"
    degreetriin 0
    degreetriout 89
    betweennesstri 0
    type "DRUG"
    color "blueviolet"
  ]
  node
  [
    id 485
    id1 485
    id2 NaN
    label1 "BRD-K75181824"
    label2 "NA"
    Redundancy1 1
    Redundancy2 NaN
    grado1 78
    grado2 NaN
    ClusteringRobbinsAlexander1 0.442096447152367
    ClusteringRobbinsAlexander2 NaN
    ClusteringDot1 0.313874028675494
    ClusteringDot2 NaN
    type1 "DRUG"
    type2 "NA"
    color1 "blueviolet"
    color2 "NA"
    drugName "acetyl-geranygeranyl-cysteine"
    xref "NA"
    name "BRD-K75181824"
    degreetriin 0
    degreetriout 78
    betweennesstri 0
    type "DRUG"
    color "blueviolet"
  ]
  node
  [
    id 486
    id1 486
    id2 NaN
    label1 "BRD-K21853356"
    label2 "NA"
    Redundancy1 1
    Redundancy2 NaN
    grado1 70
    grado2 NaN
    ClusteringRobbinsAlexander1 0.442096447152367
    ClusteringRobbinsAlexander2 NaN
    ClusteringDot1 0.304929331720531
    ClusteringDot2 NaN
    type1 "DRUG"
    type2 "NA"
    color1 "blueviolet"
    color2 "NA"
    drugName "RG-14620"
    xref "NA"
    name "BRD-K21853356"
    degreetriin 0
    degreetriout 70
    betweennesstri 0
    type "DRUG"
    color "blueviolet"
  ]
  node
  [
    id 487
    id1 487
    id2 NaN
    label1 "BRD-A57457122"
    label2 "NA"
    Redundancy1 1
    Redundancy2 NaN
    grado1 74
    grado2 NaN
    ClusteringRobbinsAlexander1 0.442096447152367
    ClusteringRobbinsAlexander2 NaN
    ClusteringDot1 0.27147077450019
    ClusteringDot2 NaN
    type1 "DRUG"
    type2 "NA"
    color1 "blueviolet"
    color2 "NA"
    drugName "VU-0400071-3"
    xref "NA"
    name "BRD-A57457122"
    degreetriin 0
    degreetriout 74
    betweennesstri 0
    type "DRUG"
    color "blueviolet"
  ]
  node
  [
    id 488
    id1 488
    id2 NaN
    label1 "BRD-K75649340"
    label2 "NA"
    Redundancy1 1
    Redundancy2 NaN
    grado1 73
    grado2 NaN
    ClusteringRobbinsAlexander1 0.442096447152367
    ClusteringRobbinsAlexander2 NaN
    ClusteringDot1 0.28340966105911
    ClusteringDot2 NaN
    type1 "DRUG"
    type2 "NA"
    color1 "blueviolet"
    color2 "NA"
    drugName "tioguanine"
    xref "NA"
    name "BRD-K75649340"
    degreetriin 0
    degreetriout 73
    betweennesstri 0
    type "DRUG"
    color "blueviolet"
  ]
  node
  [
    id 489
    id1 489
    id2 NaN
    label1 "BRD-K02123250"
    label2 "NA"
    Redundancy1 1
    Redundancy2 NaN
    grado1 80
    grado2 NaN
    ClusteringRobbinsAlexander1 0.442096447152367
    ClusteringRobbinsAlexander2 NaN
    ClusteringDot1 0.290124717838814
    ClusteringDot2 NaN
    type1 "DRUG"
    type2 "NA"
    color1 "blueviolet"
    color2 "NA"
    drugName "JNJ-38877605"
    xref "NA"
    name "BRD-K02123250"
    degreetriin 0
    degreetriout 80
    betweennesstri 0
    type "DRUG"
    color "blueviolet"
  ]
  node
  [
    id 490
    id1 490
    id2 NaN
    label1 "BRD-K02265150"
    label2 "NA"
    Redundancy1 1
    Redundancy2 NaN
    grado1 69
    grado2 NaN
    ClusteringRobbinsAlexander1 0.442096447152367
    ClusteringRobbinsAlexander2 NaN
    ClusteringDot1 0.275669043272276
    ClusteringDot2 NaN
    type1 "DRUG"
    type2 "NA"
    color1 "blueviolet"
    color2 "NA"
    drugName "amoxapine"
    xref "NA"
    name "BRD-K02265150"
    degreetriin 0
    degreetriout 69
    betweennesstri 0
    type "DRUG"
    color "blueviolet"
  ]
  node
  [
    id 491
    id1 491
    id2 NaN
    label1 "BRD-K69600043"
    label2 "NA"
    Redundancy1 1
    Redundancy2 NaN
    grado1 69
    grado2 NaN
    ClusteringRobbinsAlexander1 0.442096447152367
    ClusteringRobbinsAlexander2 NaN
    ClusteringDot1 0.30249425040927
    ClusteringDot2 NaN
    type1 "DRUG"
    type2 "NA"
    color1 "blueviolet"
    color2 "NA"
    drugName "thiethylperazine"
    xref "NA"
    name "BRD-K69600043"
    degreetriin 0
    degreetriout 69
    betweennesstri 0
    type "DRUG"
    color "blueviolet"
  ]
  node
  [
    id 492
    id1 492
    id2 NaN
    label1 "BRD-K67470245"
    label2 "NA"
    Redundancy1 1
    Redundancy2 NaN
    grado1 70
    grado2 NaN
    ClusteringRobbinsAlexander1 0.442096447152367
    ClusteringRobbinsAlexander2 NaN
    ClusteringDot1 0.326014094272647
    ClusteringDot2 NaN
    type1 "DRUG"
    type2 "NA"
    color1 "blueviolet"
    color2 "NA"
    drugName "SA-1920890"
    xref "NA"
    name "BRD-K67470245"
    degreetriin 0
    degreetriout 70
    betweennesstri 0
    type "DRUG"
    color "blueviolet"
  ]
  node
  [
    id 493
    id1 493
    id2 282
    label1 "GO:0045655"
    label2 "282"
    Redundancy1 1
    Redundancy2 0
    grado1 245
    grado2 1
    ClusteringRobbinsAlexander1 0.442096447152367
    ClusteringRobbinsAlexander2 0.0257589696412144
    ClusteringDot1 0.0495770614901095
    ClusteringDot2 0
    type1 "GO"
    type2 "GO"
    color1 "cornflowerblue"
    color2 "cornflowerblue"
    drugName "NA"
    xref "GO:0045655"
    name "GO:0045655"
    degreetriin 245
    degreetriout 1
    betweennesstri 245
    type "GO"
    color "cornflowerblue"
  ]
  node
  [
    id 494
    id1 494
    id2 NaN
    label1 "BRD-K35723520"
    label2 "NA"
    Redundancy1 1
    Redundancy2 NaN
    grado1 77
    grado2 NaN
    ClusteringRobbinsAlexander1 0.442096447152367
    ClusteringRobbinsAlexander2 NaN
    ClusteringDot1 0.2673726039965
    ClusteringDot2 NaN
    type1 "DRUG"
    type2 "NA"
    color1 "blueviolet"
    color2 "NA"
    drugName "darinaparsin"
    xref "NA"
    name "BRD-K35723520"
    degreetriin 0
    degreetriout 77
    betweennesstri 0
    type "DRUG"
    color "blueviolet"
  ]
  node
  [
    id 495
    id1 495
    id2 NaN
    label1 "BRD-K82259334"
    label2 "NA"
    Redundancy1 1
    Redundancy2 NaN
    grado1 86
    grado2 NaN
    ClusteringRobbinsAlexander1 0.442096447152367
    ClusteringRobbinsAlexander2 NaN
    ClusteringDot1 0.301829384890357
    ClusteringDot2 NaN
    type1 "DRUG"
    type2 "NA"
    color1 "blueviolet"
    color2 "NA"
    drugName "methyl-dopate"
    xref "NA"
    name "BRD-K82259334"
    degreetriin 0
    degreetriout 86
    betweennesstri 0
    type "DRUG"
    color "blueviolet"
  ]
  node
  [
    id 496
    id1 496
    id2 308
    label1 "GO:0001911"
    label2 "308"
    Redundancy1 1
    Redundancy2 0
    grado1 880
    grado2 1
    ClusteringRobbinsAlexander1 0.442096447152367
    ClusteringRobbinsAlexander2 0.0257589696412144
    ClusteringDot1 0.119489131438119
    ClusteringDot2 1
    type1 "GO"
    type2 "GO"
    color1 "cornflowerblue"
    color2 "cornflowerblue"
    drugName "NA"
    xref "GO:0001911"
    name "GO:0001911"
    degreetriin 880
    degreetriout 1
    betweennesstri 355.583333333332
    type "GO"
    color "cornflowerblue"
  ]
  node
  [
    id 497
    id1 497
    id2 NaN
    label1 "BRD-A56592690"
    label2 "NA"
    Redundancy1 1
    Redundancy2 NaN
    grado1 83
    grado2 NaN
    ClusteringRobbinsAlexander1 0.442096447152367
    ClusteringRobbinsAlexander2 NaN
    ClusteringDot1 0.274066806621906
    ClusteringDot2 NaN
    type1 "DRUG"
    type2 "NA"
    color1 "blueviolet"
    color2 "NA"
    drugName "PX-12"
    xref "NA"
    name "BRD-A56592690"
    degreetriin 0
    degreetriout 83
    betweennesstri 0
    type "DRUG"
    color "blueviolet"
  ]
  node
  [
    id 498
    id1 498
    id2 NaN
    label1 "BRD-K29983336"
    label2 "NA"
    Redundancy1 1
    Redundancy2 NaN
    grado1 75
    grado2 NaN
    ClusteringRobbinsAlexander1 0.442096447152367
    ClusteringRobbinsAlexander2 NaN
    ClusteringDot1 0.267148220705628
    ClusteringDot2 NaN
    type1 "DRUG"
    type2 "NA"
    color1 "blueviolet"
    color2 "NA"
    drugName "rondual-kinase-inhibitor"
    xref "NA"
    name "BRD-K29983336"
    degreetriin 0
    degreetriout 75
    betweennesstri 0
    type "DRUG"
    color "blueviolet"
  ]
  node
  [
    id 499
    id1 499
    id2 NaN
    label1 "BRD-K16263608"
    label2 "NA"
    Redundancy1 1
    Redundancy2 NaN
    grado1 71
    grado2 NaN
    ClusteringRobbinsAlexander1 0.442096447152367
    ClusteringRobbinsAlexander2 NaN
    ClusteringDot1 0.291326376018206
    ClusteringDot2 NaN
    type1 "DRUG"
    type2 "NA"
    color1 "blueviolet"
    color2 "NA"
    drugName "GGTI-297"
    xref "NA"
    name "BRD-K16263608"
    degreetriin 0
    degreetriout 71
    betweennesstri 0
    type "DRUG"
    color "blueviolet"
  ]
  node
  [
    id 500
    id1 500
    id2 406
    label1 "GO:0070507"
    label2 "406"
    Redundancy1 1
    Redundancy2 0
    grado1 692
    grado2 2
    ClusteringRobbinsAlexander1 0.442096447152367
    ClusteringRobbinsAlexander2 0.0257589696412144
    ClusteringDot1 0.100277718151332
    ClusteringDot2 0.446428571428571
    type1 "GO"
    type2 "GO"
    color1 "cornflowerblue"
    color2 "cornflowerblue"
    drugName "NA"
    xref "GO:0070507"
    name "GO:0070507"
    degreetriin 692
    degreetriout 2
    betweennesstri 478.542857142856
    type "GO"
    color "cornflowerblue"
  ]
  node
  [
    id 501
    id1 501
    id2 NaN
    label1 "BRD-K99174507"
    label2 "NA"
    Redundancy1 0.999585921325052
    Redundancy2 NaN
    grado1 70
    grado2 NaN
    ClusteringRobbinsAlexander1 0.442096447152367
    ClusteringRobbinsAlexander2 NaN
    ClusteringDot1 0.2881849611216
    ClusteringDot2 NaN
    type1 "DRUG"
    type2 "NA"
    color1 "blueviolet"
    color2 "NA"
    drugName "cardiogenol-c"
    xref "NA"
    name "BRD-K99174507"
    degreetriin 0
    degreetriout 70
    betweennesstri 0
    type "DRUG"
    color "blueviolet"
  ]
  node
  [
    id 502
    id1 502
    id2 NaN
    label1 "BRD-K72783841"
    label2 "NA"
    Redundancy1 1
    Redundancy2 NaN
    grado1 75
    grado2 NaN
    ClusteringRobbinsAlexander1 0.442096447152367
    ClusteringRobbinsAlexander2 NaN
    ClusteringDot1 0.255678973339902
    ClusteringDot2 NaN
    type1 "DRUG"
    type2 "NA"
    color1 "blueviolet"
    color2 "NA"
    drugName "tyrphostin-AG-555"
    xref "NA"
    name "BRD-K72783841"
    degreetriin 0
    degreetriout 75
    betweennesstri 0
    type "DRUG"
    color "blueviolet"
  ]
  node
  [
    id 503
    id1 503
    id2 NaN
    label1 "BRD-K18909381"
    label2 "NA"
    Redundancy1 1
    Redundancy2 NaN
    grado1 77
    grado2 NaN
    ClusteringRobbinsAlexander1 0.442096447152367
    ClusteringRobbinsAlexander2 NaN
    ClusteringDot1 0.30218994549747
    ClusteringDot2 NaN
    type1 "DRUG"
    type2 "NA"
    color1 "blueviolet"
    color2 "NA"
    drugName "CGS-12066B"
    xref "NA"
    name "BRD-K18909381"
    degreetriin 0
    degreetriout 77
    betweennesstri 0
    type "DRUG"
    color "blueviolet"
  ]
  node
  [
    id 504
    id1 504
    id2 NaN
    label1 "BRD-A92630576"
    label2 "NA"
    Redundancy1 1
    Redundancy2 NaN
    grado1 62
    grado2 NaN
    ClusteringRobbinsAlexander1 0.442096447152367
    ClusteringRobbinsAlexander2 NaN
    ClusteringDot1 0.264214188185149
    ClusteringDot2 NaN
    type1 "DRUG"
    type2 "NA"
    color1 "blueviolet"
    color2 "NA"
    drugName "trimebutine"
    xref "NA"
    name "BRD-A92630576"
    degreetriin 0
    degreetriout 62
    betweennesstri 0
    type "DRUG"
    color "blueviolet"
  ]
  node
  [
    id 505
    id1 505
    id2 NaN
    label1 "BRD-K14920963"
    label2 "NA"
    Redundancy1 1
    Redundancy2 NaN
    grado1 85
    grado2 NaN
    ClusteringRobbinsAlexander1 0.442096447152367
    ClusteringRobbinsAlexander2 NaN
    ClusteringDot1 0.28052091176896
    ClusteringDot2 NaN
    type1 "DRUG"
    type2 "NA"
    color1 "blueviolet"
    color2 "NA"
    drugName "erythrosine"
    xref "NA"
    name "BRD-K14920963"
    degreetriin 0
    degreetriout 85
    betweennesstri 0
    type "DRUG"
    color "blueviolet"
  ]
  node
  [
    id 506
    id1 506
    id2 146
    label1 "GO:0033674"
    label2 "146"
    Redundancy1 1
    Redundancy2 0
    grado1 2752
    grado2 1
    ClusteringRobbinsAlexander1 0.442096447152367
    ClusteringRobbinsAlexander2 0.0257589696412144
    ClusteringDot1 0.211745302054535
    ClusteringDot2 0
    type1 "GO"
    type2 "GO"
    color1 "cornflowerblue"
    color2 "cornflowerblue"
    drugName "NA"
    xref "GO:0033674"
    name "GO:0033674"
    degreetriin 2752
    degreetriout 1
    betweennesstri 2752
    type "GO"
    color "cornflowerblue"
  ]
  node
  [
    id 507
    id1 507
    id2 NaN
    label1 "BRD-K05563014"
    label2 "NA"
    Redundancy1 1
    Redundancy2 NaN
    grado1 80
    grado2 NaN
    ClusteringRobbinsAlexander1 0.442096447152367
    ClusteringRobbinsAlexander2 NaN
    ClusteringDot1 0.296570730416728
    ClusteringDot2 NaN
    type1 "DRUG"
    type2 "NA"
    color1 "blueviolet"
    color2 "NA"
    drugName "CAM-9-021"
    xref "NA"
    name "BRD-K05563014"
    degreetriin 0
    degreetriout 80
    betweennesstri 0
    type "DRUG"
    color "blueviolet"
  ]
  node
  [
    id 508
    id1 508
    id2 103
    label1 "GO:0016175"
    label2 "103"
    Redundancy1 1
    Redundancy2 0
    grado1 484
    grado2 2
    ClusteringRobbinsAlexander1 0.442096447152367
    ClusteringRobbinsAlexander2 0.0257589696412144
    ClusteringDot1 0.0802335189327573
    ClusteringDot2 0.291666666666667
    type1 "GO"
    type2 "GO"
    color1 "cornflowerblue"
    color2 "cornflowerblue"
    drugName "NA"
    xref "GO:0016175"
    name "GO:0016175"
    degreetriin 484
    degreetriout 2
    betweennesstri 861.5
    type "GO"
    color "cornflowerblue"
  ]
  node
  [
    id 509
    id1 509
    id2 NaN
    label1 "BRD-K80015639"
    label2 "NA"
    Redundancy1 1
    Redundancy2 NaN
    grado1 62
    grado2 NaN
    ClusteringRobbinsAlexander1 0.442096447152367
    ClusteringRobbinsAlexander2 NaN
    ClusteringDot1 0.270391332201792
    ClusteringDot2 NaN
    type1 "DRUG"
    type2 "NA"
    color1 "blueviolet"
    color2 "NA"
    drugName "ST-057710"
    xref "NA"
    name "BRD-K80015639"
    degreetriin 0
    degreetriout 62
    betweennesstri 0
    type "DRUG"
    color "blueviolet"
  ]
  node
  [
    id 510
    id1 510
    id2 NaN
    label1 "BRD-K37264083"
    label2 "NA"
    Redundancy1 1
    Redundancy2 NaN
    grado1 89
    grado2 NaN
    ClusteringRobbinsAlexander1 0.442096447152367
    ClusteringRobbinsAlexander2 NaN
    ClusteringDot1 0.26734318252181
    ClusteringDot2 NaN
    type1 "DRUG"
    type2 "NA"
    color1 "blueviolet"
    color2 "NA"
    drugName "levisoprenaline"
    xref "NA"
    name "BRD-K37264083"
    degreetriin 0
    degreetriout 89
    betweennesstri 0
    type "DRUG"
    color "blueviolet"
  ]
  node
  [
    id 511
    id1 511
    id2 NaN
    label1 "BRD-K04546108"
    label2 "NA"
    Redundancy1 1
    Redundancy2 NaN
    grado1 75
    grado2 NaN
    ClusteringRobbinsAlexander1 0.442096447152367
    ClusteringRobbinsAlexander2 NaN
    ClusteringDot1 0.287748185326228
    ClusteringDot2 NaN
    type1 "DRUG"
    type2 "NA"
    color1 "blueviolet"
    color2 "NA"
    drugName "JAK3-inhibitor-VI"
    xref "NA"
    name "BRD-K04546108"
    degreetriin 0
    degreetriout 75
    betweennesstri 0
    type "DRUG"
    color "blueviolet"
  ]
  node
  [
    id 512
    id1 512
    id2 NaN
    label1 "BRD-K76274772"
    label2 "NA"
    Redundancy1 1
    Redundancy2 NaN
    grado1 76
    grado2 NaN
    ClusteringRobbinsAlexander1 0.442096447152367
    ClusteringRobbinsAlexander2 NaN
    ClusteringDot1 0.248290017725698
    ClusteringDot2 NaN
    type1 "DRUG"
    type2 "NA"
    color1 "blueviolet"
    color2 "NA"
    drugName "MAPP-D-erythro"
    xref "NA"
    name "BRD-K76274772"
    degreetriin 0
    degreetriout 76
    betweennesstri 0
    type "DRUG"
    color "blueviolet"
  ]
  node
  [
    id 513
    id1 513
    id2 NaN
    label1 "BRD-K58499478"
    label2 "NA"
    Redundancy1 1
    Redundancy2 NaN
    grado1 75
    grado2 NaN
    ClusteringRobbinsAlexander1 0.442096447152367
    ClusteringRobbinsAlexander2 NaN
    ClusteringDot1 0.278968294637864
    ClusteringDot2 NaN
    type1 "DRUG"
    type2 "NA"
    color1 "blueviolet"
    color2 "NA"
    drugName "SPB02137"
    xref "NA"
    name "BRD-K58499478"
    degreetriin 0
    degreetriout 75
    betweennesstri 0
    type "DRUG"
    color "blueviolet"
  ]
  node
  [
    id 514
    id1 514
    id2 NaN
    label1 "BRD-K06650446"
    label2 "NA"
    Redundancy1 1
    Redundancy2 NaN
    grado1 81
    grado2 NaN
    ClusteringRobbinsAlexander1 0.442096447152367
    ClusteringRobbinsAlexander2 NaN
    ClusteringDot1 0.273897610640315
    ClusteringDot2 NaN
    type1 "DRUG"
    type2 "NA"
    color1 "blueviolet"
    color2 "NA"
    drugName "SA-1455822"
    xref "NA"
    name "BRD-K06650446"
    degreetriin 0
    degreetriout 81
    betweennesstri 0
    type "DRUG"
    color "blueviolet"
  ]
  node
  [
    id 515
    id1 515
    id2 NaN
    label1 "BRD-A35338386"
    label2 "NA"
    Redundancy1 1
    Redundancy2 NaN
    grado1 86
    grado2 NaN
    ClusteringRobbinsAlexander1 0.442096447152367
    ClusteringRobbinsAlexander2 NaN
    ClusteringDot1 0.264104248874418
    ClusteringDot2 NaN
    type1 "DRUG"
    type2 "NA"
    color1 "blueviolet"
    color2 "NA"
    drugName "NECA"
    xref "NA"
    name "BRD-A35338386"
    degreetriin 0
    degreetriout 86
    betweennesstri 0
    type "DRUG"
    color "blueviolet"
  ]
  node
  [
    id 516
    id1 516
    id2 NaN
    label1 "BRD-A68929948"
    label2 "NA"
    Redundancy1 1
    Redundancy2 NaN
    grado1 86
    grado2 NaN
    ClusteringRobbinsAlexander1 0.442096447152367
    ClusteringRobbinsAlexander2 NaN
    ClusteringDot1 0.300540492712343
    ClusteringDot2 NaN
    type1 "DRUG"
    type2 "NA"
    color1 "blueviolet"
    color2 "NA"
    drugName "DAPT-GSI-IX"
    xref "NA"
    name "BRD-A68929948"
    degreetriin 0
    degreetriout 86
    betweennesstri 0
    type "DRUG"
    color "blueviolet"
  ]
  node
  [
    id 517
    id1 517
    id2 NaN
    label1 "BRD-K55420858"
    label2 "NA"
    Redundancy1 1
    Redundancy2 NaN
    grado1 82
    grado2 NaN
    ClusteringRobbinsAlexander1 0.442096447152367
    ClusteringRobbinsAlexander2 NaN
    ClusteringDot1 0.257879040757869
    ClusteringDot2 NaN
    type1 "DRUG"
    type2 "NA"
    color1 "blueviolet"
    color2 "NA"
    drugName "mirin"
    xref "NA"
    name "BRD-K55420858"
    degreetriin 0
    degreetriout 82
    betweennesstri 0
    type "DRUG"
    color "blueviolet"
  ]
  node
  [
    id 518
    id1 518
    id2 NaN
    label1 "BRD-K17378184"
    label2 "NA"
    Redundancy1 1
    Redundancy2 NaN
    grado1 71
    grado2 NaN
    ClusteringRobbinsAlexander1 0.442096447152367
    ClusteringRobbinsAlexander2 NaN
    ClusteringDot1 0.286892777173901
    ClusteringDot2 NaN
    type1 "DRUG"
    type2 "NA"
    color1 "blueviolet"
    color2 "NA"
    drugName "BP-897"
    xref "NA"
    name "BRD-K17378184"
    degreetriin 0
    degreetriout 71
    betweennesstri 0
    type "DRUG"
    color "blueviolet"
  ]
  node
  [
    id 519
    id1 519
    id2 NaN
    label1 "BRD-K63242551"
    label2 "NA"
    Redundancy1 1
    Redundancy2 NaN
    grado1 78
    grado2 NaN
    ClusteringRobbinsAlexander1 0.442096447152367
    ClusteringRobbinsAlexander2 NaN
    ClusteringDot1 0.273313988644657
    ClusteringDot2 NaN
    type1 "DRUG"
    type2 "NA"
    color1 "blueviolet"
    color2 "NA"
    drugName "cefadroxil"
    xref "NA"
    name "BRD-K63242551"
    degreetriin 0
    degreetriout 78
    betweennesstri 0
    type "DRUG"
    color "blueviolet"
  ]
  node
  [
    id 520
    id1 520
    id2 NaN
    label1 "BRD-K81925854"
    label2 "NA"
    Redundancy1 1
    Redundancy2 NaN
    grado1 70
    grado2 NaN
    ClusteringRobbinsAlexander1 0.442096447152367
    ClusteringRobbinsAlexander2 NaN
    ClusteringDot1 0.286547133108522
    ClusteringDot2 NaN
    type1 "DRUG"
    type2 "NA"
    color1 "blueviolet"
    color2 "NA"
    drugName "clocortolone"
    xref "NA"
    name "BRD-K81925854"
    degreetriin 0
    degreetriout 70
    betweennesstri 0
    type "DRUG"
    color "blueviolet"
  ]
  node
  [
    id 521
    id1 521
    id2 NaN
    label1 "BRD-A80502530"
    label2 "NA"
    Redundancy1 1
    Redundancy2 NaN
    grado1 83
    grado2 NaN
    ClusteringRobbinsAlexander1 0.442096447152367
    ClusteringRobbinsAlexander2 NaN
    ClusteringDot1 0.265426407966558
    ClusteringDot2 NaN
    type1 "DRUG"
    type2 "NA"
    color1 "blueviolet"
    color2 "NA"
    drugName "cinobufagin"
    xref "NA"
    name "BRD-A80502530"
    degreetriin 0
    degreetriout 83
    betweennesstri 0
    type "DRUG"
    color "blueviolet"
  ]
  node
  [
    id 522
    id1 522
    id2 NaN
    label1 "BRD-A09467419"
    label2 "NA"
    Redundancy1 1
    Redundancy2 NaN
    grado1 67
    grado2 NaN
    ClusteringRobbinsAlexander1 0.442096447152367
    ClusteringRobbinsAlexander2 NaN
    ClusteringDot1 0.235905701563968
    ClusteringDot2 NaN
    type1 "DRUG"
    type2 "NA"
    color1 "blueviolet"
    color2 "NA"
    drugName "mebeverine"
    xref "NA"
    name "BRD-A09467419"
    degreetriin 0
    degreetriout 67
    betweennesstri 0
    type "DRUG"
    color "blueviolet"
  ]
  node
  [
    id 523
    id1 523
    id2 NaN
    label1 "BRD-A08660406"
    label2 "NA"
    Redundancy1 1
    Redundancy2 NaN
    grado1 70
    grado2 NaN
    ClusteringRobbinsAlexander1 0.442096447152367
    ClusteringRobbinsAlexander2 NaN
    ClusteringDot1 0.31395096782917
    ClusteringDot2 NaN
    type1 "DRUG"
    type2 "NA"
    color1 "blueviolet"
    color2 "NA"
    drugName "iodixanol"
    xref "NA"
    name "BRD-A08660406"
    degreetriin 0
    degreetriout 70
    betweennesstri 0
    type "DRUG"
    color "blueviolet"
  ]
  node
  [
    id 524
    id1 524
    id2 NaN
    label1 "BRD-K15791587"
    label2 "NA"
    Redundancy1 1
    Redundancy2 NaN
    grado1 85
    grado2 NaN
    ClusteringRobbinsAlexander1 0.442096447152367
    ClusteringRobbinsAlexander2 NaN
    ClusteringDot1 0.296604231307564
    ClusteringDot2 NaN
    type1 "DRUG"
    type2 "NA"
    color1 "blueviolet"
    color2 "NA"
    drugName "L-733060"
    xref "NA"
    name "BRD-K15791587"
    degreetriin 0
    degreetriout 85
    betweennesstri 0
    type "DRUG"
    color "blueviolet"
  ]
  node
  [
    id 525
    id1 525
    id2 NaN
    label1 "BRD-K05658747"
    label2 "NA"
    Redundancy1 1
    Redundancy2 NaN
    grado1 79
    grado2 NaN
    ClusteringRobbinsAlexander1 0.442096447152367
    ClusteringRobbinsAlexander2 NaN
    ClusteringDot1 0.267015339871598
    ClusteringDot2 NaN
    type1 "DRUG"
    type2 "NA"
    color1 "blueviolet"
    color2 "NA"
    drugName "raltegravir"
    xref "NA"
    name "BRD-K05658747"
    degreetriin 0
    degreetriout 79
    betweennesstri 0
    type "DRUG"
    color "blueviolet"
  ]
  node
  [
    id 526
    id1 526
    id2 NaN
    label1 "BRD-K76840893"
    label2 "NA"
    Redundancy1 0.99937343358396
    Redundancy2 NaN
    grado1 57
    grado2 NaN
    ClusteringRobbinsAlexander1 0.442096447152367
    ClusteringRobbinsAlexander2 NaN
    ClusteringDot1 0.189772687456325
    ClusteringDot2 NaN
    type1 "DRUG"
    type2 "NA"
    color1 "blueviolet"
    color2 "NA"
    drugName "RS-17053"
    xref "NA"
    name "BRD-K76840893"
    degreetriin 0
    degreetriout 57
    betweennesstri 0
    type "DRUG"
    color "blueviolet"
  ]
  node
  [
    id 527
    id1 527
    id2 NaN
    label1 "BRD-K43457670"
    label2 "NA"
    Redundancy1 1
    Redundancy2 NaN
    grado1 79
    grado2 NaN
    ClusteringRobbinsAlexander1 0.442096447152367
    ClusteringRobbinsAlexander2 NaN
    ClusteringDot1 0.275881670547822
    ClusteringDot2 NaN
    type1 "DRUG"
    type2 "NA"
    color1 "blueviolet"
    color2 "NA"
    drugName "acetazolamide"
    xref "NA"
    name "BRD-K43457670"
    degreetriin 0
    degreetriout 79
    betweennesstri 0
    type "DRUG"
    color "blueviolet"
  ]
  node
  [
    id 528
    id1 528
    id2 NaN
    label1 "BRD-A97674275"
    label2 "NA"
    Redundancy1 1
    Redundancy2 NaN
    grado1 64
    grado2 NaN
    ClusteringRobbinsAlexander1 0.442096447152367
    ClusteringRobbinsAlexander2 NaN
    ClusteringDot1 0.293808718064897
    ClusteringDot2 NaN
    type1 "DRUG"
    type2 "NA"
    color1 "blueviolet"
    color2 "NA"
    drugName "ranolazine"
    xref "NA"
    name "BRD-A97674275"
    degreetriin 0
    degreetriout 64
    betweennesstri 0
    type "DRUG"
    color "blueviolet"
  ]
  node
  [
    id 529
    id1 529
    id2 NaN
    label1 "BRD-K28667196"
    label2 "NA"
    Redundancy1 1
    Redundancy2 NaN
    grado1 81
    grado2 NaN
    ClusteringRobbinsAlexander1 0.442096447152367
    ClusteringRobbinsAlexander2 NaN
    ClusteringDot1 0.282210253040282
    ClusteringDot2 NaN
    type1 "DRUG"
    type2 "NA"
    color1 "blueviolet"
    color2 "NA"
    drugName "fillalbin"
    xref "NA"
    name "BRD-K28667196"
    degreetriin 0
    degreetriout 81
    betweennesstri 0
    type "DRUG"
    color "blueviolet"
  ]
  node
  [
    id 530
    id1 530
    id2 NaN
    label1 "BRD-K06854232"
    label2 "NA"
    Redundancy1 1
    Redundancy2 NaN
    grado1 88
    grado2 NaN
    ClusteringRobbinsAlexander1 0.442096447152367
    ClusteringRobbinsAlexander2 NaN
    ClusteringDot1 0.297252029252157
    ClusteringDot2 NaN
    type1 "DRUG"
    type2 "NA"
    color1 "blueviolet"
    color2 "NA"
    drugName "AM-580"
    xref "NA"
    name "BRD-K06854232"
    degreetriin 0
    degreetriout 88
    betweennesstri 0
    type "DRUG"
    color "blueviolet"
  ]
  node
  [
    id 531
    id1 531
    id2 NaN
    label1 "BRD-K47983010"
    label2 "NA"
    Redundancy1 1
    Redundancy2 NaN
    grado1 68
    grado2 NaN
    ClusteringRobbinsAlexander1 0.442096447152367
    ClusteringRobbinsAlexander2 NaN
    ClusteringDot1 0.260230686645428
    ClusteringDot2 NaN
    type1 "DRUG"
    type2 "NA"
    color1 "blueviolet"
    color2 "NA"
    drugName "BX-795"
    xref "NA"
    name "BRD-K47983010"
    degreetriin 0
    degreetriout 68
    betweennesstri 0
    type "DRUG"
    color "blueviolet"
  ]
  node
  [
    id 532
    id1 532
    id2 NaN
    label1 "BRD-A91866971"
    label2 "NA"
    Redundancy1 1
    Redundancy2 NaN
    grado1 77
    grado2 NaN
    ClusteringRobbinsAlexander1 0.442096447152367
    ClusteringRobbinsAlexander2 NaN
    ClusteringDot1 0.311777817767961
    ClusteringDot2 NaN
    type1 "DRUG"
    type2 "NA"
    color1 "blueviolet"
    color2 "NA"
    drugName "SQ-29548"
    xref "NA"
    name "BRD-A91866971"
    degreetriin 0
    degreetriout 77
    betweennesstri 0
    type "DRUG"
    color "blueviolet"
  ]
  node
  [
    id 533
    id1 533
    id2 NaN
    label1 "BRD-A45543382"
    label2 "NA"
    Redundancy1 1
    Redundancy2 NaN
    grado1 66
    grado2 NaN
    ClusteringRobbinsAlexander1 0.442096447152367
    ClusteringRobbinsAlexander2 NaN
    ClusteringDot1 0.297254884840283
    ClusteringDot2 NaN
    type1 "DRUG"
    type2 "NA"
    color1 "blueviolet"
    color2 "NA"
    drugName "metrizamide"
    xref "NA"
    name "BRD-A45543382"
    degreetriin 0
    degreetriout 66
    betweennesstri 0
    type "DRUG"
    color "blueviolet"
  ]
  node
  [
    id 534
    id1 534
    id2 NaN
    label1 "BRD-K37312348"
    label2 "NA"
    Redundancy1 1
    Redundancy2 NaN
    grado1 79
    grado2 NaN
    ClusteringRobbinsAlexander1 0.442096447152367
    ClusteringRobbinsAlexander2 NaN
    ClusteringDot1 0.317762829560847
    ClusteringDot2 NaN
    type1 "DRUG"
    type2 "NA"
    color1 "blueviolet"
    color2 "NA"
    drugName "kenpaullone"
    xref "NA"
    name "BRD-K37312348"
    degreetriin 0
    degreetriout 79
    betweennesstri 0
    type "DRUG"
    color "blueviolet"
  ]
  node
  [
    id 535
    id1 535
    id2 NaN
    label1 "BRD-K57139258"
    label2 "NA"
    Redundancy1 1
    Redundancy2 NaN
    grado1 78
    grado2 NaN
    ClusteringRobbinsAlexander1 0.442096447152367
    ClusteringRobbinsAlexander2 NaN
    ClusteringDot1 0.300952646679794
    ClusteringDot2 NaN
    type1 "DRUG"
    type2 "NA"
    color1 "blueviolet"
    color2 "NA"
    drugName "z-guggulsterone"
    xref "NA"
    name "BRD-K57139258"
    degreetriin 0
    degreetriout 78
    betweennesstri 0
    type "DRUG"
    color "blueviolet"
  ]
  node
  [
    id 536
    id1 536
    id2 NaN
    label1 "BRD-A02809788"
    label2 "NA"
    Redundancy1 1
    Redundancy2 NaN
    grado1 77
    grado2 NaN
    ClusteringRobbinsAlexander1 0.442096447152367
    ClusteringRobbinsAlexander2 NaN
    ClusteringDot1 0.250670032681064
    ClusteringDot2 NaN
    type1 "DRUG"
    type2 "NA"
    color1 "blueviolet"
    color2 "NA"
    drugName "ARG-TC-41"
    xref "NA"
    name "BRD-A02809788"
    degreetriin 0
    degreetriout 77
    betweennesstri 0
    type "DRUG"
    color "blueviolet"
  ]
  node
  [
    id 537
    id1 537
    id2 NaN
    label1 "BRD-A77050075"
    label2 "NA"
    Redundancy1 1
    Redundancy2 NaN
    grado1 83
    grado2 NaN
    ClusteringRobbinsAlexander1 0.442096447152367
    ClusteringRobbinsAlexander2 NaN
    ClusteringDot1 0.300935151620448
    ClusteringDot2 NaN
    type1 "DRUG"
    type2 "NA"
    color1 "blueviolet"
    color2 "NA"
    drugName "heraclenol"
    xref "NA"
    name "BRD-A77050075"
    degreetriin 0
    degreetriout 83
    betweennesstri 0
    type "DRUG"
    color "blueviolet"
  ]
  node
  [
    id 538
    id1 538
    id2 NaN
    label1 "BRD-K26117720"
    label2 "NA"
    Redundancy1 1
    Redundancy2 NaN
    grado1 74
    grado2 NaN
    ClusteringRobbinsAlexander1 0.442096447152367
    ClusteringRobbinsAlexander2 NaN
    ClusteringDot1 0.308100837544321
    ClusteringDot2 NaN
    type1 "DRUG"
    type2 "NA"
    color1 "blueviolet"
    color2 "NA"
    drugName "gingerol"
    xref "NA"
    name "BRD-K26117720"
    degreetriin 0
    degreetriout 74
    betweennesstri 0
    type "DRUG"
    color "blueviolet"
  ]
  node
  [
    id 539
    id1 539
    id2 NaN
    label1 "BRD-K51967704"
    label2 "NA"
    Redundancy1 1
    Redundancy2 NaN
    grado1 93
    grado2 NaN
    ClusteringRobbinsAlexander1 0.442096447152367
    ClusteringRobbinsAlexander2 NaN
    ClusteringDot1 0.270025015134186
    ClusteringDot2 NaN
    type1 "DRUG"
    type2 "NA"
    color1 "blueviolet"
    color2 "NA"
    drugName "BIIB-021"
    xref "NA"
    name "BRD-K51967704"
    degreetriin 0
    degreetriout 93
    betweennesstri 0
    type "DRUG"
    color "blueviolet"
  ]
  node
  [
    id 540
    id1 540
    id2 NaN
    label1 "BRD-A56702968"
    label2 "NA"
    Redundancy1 1
    Redundancy2 NaN
    grado1 72
    grado2 NaN
    ClusteringRobbinsAlexander1 0.442096447152367
    ClusteringRobbinsAlexander2 NaN
    ClusteringDot1 0.2954296485743
    ClusteringDot2 NaN
    type1 "DRUG"
    type2 "NA"
    color1 "blueviolet"
    color2 "NA"
    drugName "nystatin"
    xref "NA"
    name "BRD-A56702968"
    degreetriin 0
    degreetriout 72
    betweennesstri 0
    type "DRUG"
    color "blueviolet"
  ]
  node
  [
    id 541
    id1 541
    id2 NaN
    label1 "BRD-K10176267"
    label2 "NA"
    Redundancy1 1
    Redundancy2 NaN
    grado1 89
    grado2 NaN
    ClusteringRobbinsAlexander1 0.442096447152367
    ClusteringRobbinsAlexander2 NaN
    ClusteringDot1 0.311647503391525
    ClusteringDot2 NaN
    type1 "DRUG"
    type2 "NA"
    color1 "blueviolet"
    color2 "NA"
    drugName "L-701252"
    xref "NA"
    name "BRD-K10176267"
    degreetriin 0
    degreetriout 89
    betweennesstri 0
    type "DRUG"
    color "blueviolet"
  ]
  node
  [
    id 542
    id1 542
    id2 NaN
    label1 "BRD-K44227013"
    label2 "NA"
    Redundancy1 1
    Redundancy2 NaN
    grado1 83
    grado2 NaN
    ClusteringRobbinsAlexander1 0.442096447152367
    ClusteringRobbinsAlexander2 NaN
    ClusteringDot1 0.28485855282992
    ClusteringDot2 NaN
    type1 "DRUG"
    type2 "NA"
    color1 "blueviolet"
    color2 "NA"
    drugName "ponatinib"
    xref "NA"
    name "BRD-K44227013"
    degreetriin 0
    degreetriout 83
    betweennesstri 0
    type "DRUG"
    color "blueviolet"
  ]
  node
  [
    id 543
    id1 543
    id2 NaN
    label1 "BRD-K69122748"
    label2 "NA"
    Redundancy1 1
    Redundancy2 NaN
    grado1 63
    grado2 NaN
    ClusteringRobbinsAlexander1 0.442096447152367
    ClusteringRobbinsAlexander2 NaN
    ClusteringDot1 0.290860429516166
    ClusteringDot2 NaN
    type1 "DRUG"
    type2 "NA"
    color1 "blueviolet"
    color2 "NA"
    drugName "diacerein"
    xref "NA"
    name "BRD-K69122748"
    degreetriin 0
    degreetriout 63
    betweennesstri 0
    type "DRUG"
    color "blueviolet"
  ]
  node
  [
    id 544
    id1 544
    id2 NaN
    label1 "BRD-A13711138"
    label2 "NA"
    Redundancy1 1
    Redundancy2 NaN
    grado1 72
    grado2 NaN
    ClusteringRobbinsAlexander1 0.442096447152367
    ClusteringRobbinsAlexander2 NaN
    ClusteringDot1 0.264383614458796
    ClusteringDot2 NaN
    type1 "DRUG"
    type2 "NA"
    color1 "blueviolet"
    color2 "NA"
    drugName "alcuronium"
    xref "NA"
    name "BRD-A13711138"
    degreetriin 0
    degreetriout 72
    betweennesstri 0
    type "DRUG"
    color "blueviolet"
  ]
  node
  [
    id 545
    id1 545
    id2 NaN
    label1 "BRD-A78942461"
    label2 "NA"
    Redundancy1 1
    Redundancy2 NaN
    grado1 87
    grado2 NaN
    ClusteringRobbinsAlexander1 0.442096447152367
    ClusteringRobbinsAlexander2 NaN
    ClusteringDot1 0.304342160856815
    ClusteringDot2 NaN
    type1 "DRUG"
    type2 "NA"
    color1 "blueviolet"
    color2 "NA"
    drugName "ICI-118551"
    xref "NA"
    name "BRD-A78942461"
    degreetriin 0
    degreetriout 87
    betweennesstri 0
    type "DRUG"
    color "blueviolet"
  ]
  node
  [
    id 546
    id1 546
    id2 NaN
    label1 "BRD-K10882151"
    label2 "NA"
    Redundancy1 1
    Redundancy2 NaN
    grado1 82
    grado2 NaN
    ClusteringRobbinsAlexander1 0.442096447152367
    ClusteringRobbinsAlexander2 NaN
    ClusteringDot1 0.259278648831676
    ClusteringDot2 NaN
    type1 "DRUG"
    type2 "NA"
    color1 "blueviolet"
    color2 "NA"
    drugName "BO2-inhibits-RAD51"
    xref "NA"
    name "BRD-K10882151"
    degreetriin 0
    degreetriout 82
    betweennesstri 0
    type "DRUG"
    color "blueviolet"
  ]
  node
  [
    id 547
    id1 547
    id2 NaN
    label1 "BRD-A83431637"
    label2 "NA"
    Redundancy1 1
    Redundancy2 NaN
    grado1 64
    grado2 NaN
    ClusteringRobbinsAlexander1 0.442096447152367
    ClusteringRobbinsAlexander2 NaN
    ClusteringDot1 0.312266591775919
    ClusteringDot2 NaN
    type1 "DRUG"
    type2 "NA"
    color1 "blueviolet"
    color2 "NA"
    drugName "resmethrin"
    xref "NA"
    name "BRD-A83431637"
    degreetriin 0
    degreetriout 64
    betweennesstri 0
    type "DRUG"
    color "blueviolet"
  ]
  node
  [
    id 548
    id1 548
    id2 NaN
    label1 "BRD-K66353228"
    label2 "NA"
    Redundancy1 1
    Redundancy2 NaN
    grado1 71
    grado2 NaN
    ClusteringRobbinsAlexander1 0.442096447152367
    ClusteringRobbinsAlexander2 NaN
    ClusteringDot1 0.323981271657604
    ClusteringDot2 NaN
    type1 "DRUG"
    type2 "NA"
    color1 "blueviolet"
    color2 "NA"
    drugName "zoxazolamine"
    xref "NA"
    name "BRD-K66353228"
    degreetriin 0
    degreetriout 71
    betweennesstri 0
    type "DRUG"
    color "blueviolet"
  ]
  node
  [
    id 549
    id1 549
    id2 NaN
    label1 "BRD-K16118047"
    label2 "NA"
    Redundancy1 1
    Redundancy2 NaN
    grado1 72
    grado2 NaN
    ClusteringRobbinsAlexander1 0.442096447152367
    ClusteringRobbinsAlexander2 NaN
    ClusteringDot1 0.275818516470951
    ClusteringDot2 NaN
    type1 "DRUG"
    type2 "NA"
    color1 "blueviolet"
    color2 "NA"
    drugName "SA-427543"
    xref "NA"
    name "BRD-K16118047"
    degreetriin 0
    degreetriout 72
    betweennesstri 0
    type "DRUG"
    color "blueviolet"
  ]
  node
  [
    id 550
    id1 550
    id2 NaN
    label1 "BRD-K52800308"
    label2 "NA"
    Redundancy1 1
    Redundancy2 NaN
    grado1 76
    grado2 NaN
    ClusteringRobbinsAlexander1 0.442096447152367
    ClusteringRobbinsAlexander2 NaN
    ClusteringDot1 0.271823764428136
    ClusteringDot2 NaN
    type1 "DRUG"
    type2 "NA"
    color1 "blueviolet"
    color2 "NA"
    drugName "KU-C103658"
    xref "NA"
    name "BRD-K52800308"
    degreetriin 0
    degreetriout 76
    betweennesstri 0
    type "DRUG"
    color "blueviolet"
  ]
  node
  [
    id 551
    id1 551
    id2 NaN
    label1 "BRD-K06080977"
    label2 "NA"
    Redundancy1 1
    Redundancy2 NaN
    grado1 75
    grado2 NaN
    ClusteringRobbinsAlexander1 0.442096447152367
    ClusteringRobbinsAlexander2 NaN
    ClusteringDot1 0.289399043878405
    ClusteringDot2 NaN
    type1 "DRUG"
    type2 "NA"
    color1 "blueviolet"
    color2 "NA"
    drugName "eicosatetraynoic-acid"
    xref "NA"
    name "BRD-K06080977"
    degreetriin 0
    degreetriout 75
    betweennesstri 0
    type "DRUG"
    color "blueviolet"
  ]
  node
  [
    id 552
    id1 552
    id2 NaN
    label1 "BRD-A30582499"
    label2 "NA"
    Redundancy1 1
    Redundancy2 NaN
    grado1 75
    grado2 NaN
    ClusteringRobbinsAlexander1 0.442096447152367
    ClusteringRobbinsAlexander2 NaN
    ClusteringDot1 0.291132664930056
    ClusteringDot2 NaN
    type1 "DRUG"
    type2 "NA"
    color1 "blueviolet"
    color2 "NA"
    drugName "tiletamine"
    xref "NA"
    name "BRD-A30582499"
    degreetriin 0
    degreetriout 75
    betweennesstri 0
    type "DRUG"
    color "blueviolet"
  ]
  node
  [
    id 553
    id1 553
    id2 NaN
    label1 "BRD-K69458799"
    label2 "NA"
    Redundancy1 1
    Redundancy2 NaN
    grado1 79
    grado2 NaN
    ClusteringRobbinsAlexander1 0.442096447152367
    ClusteringRobbinsAlexander2 NaN
    ClusteringDot1 0.241353833786572
    ClusteringDot2 NaN
    type1 "DRUG"
    type2 "NA"
    color1 "blueviolet"
    color2 "NA"
    drugName "nor-1-promazine"
    xref "NA"
    name "BRD-K69458799"
    degreetriin 0
    degreetriout 79
    betweennesstri 0
    type "DRUG"
    color "blueviolet"
  ]
  node
  [
    id 554
    id1 554
    id2 NaN
    label1 "BRD-A01593789"
    label2 "NA"
    Redundancy1 1
    Redundancy2 NaN
    grado1 76
    grado2 NaN
    ClusteringRobbinsAlexander1 0.442096447152367
    ClusteringRobbinsAlexander2 NaN
    ClusteringDot1 0.29177786907056
    ClusteringDot2 NaN
    type1 "DRUG"
    type2 "NA"
    color1 "blueviolet"
    color2 "NA"
    drugName "chlormadinone-acetate"
    xref "NA"
    name "BRD-A01593789"
    degreetriin 0
    degreetriout 76
    betweennesstri 0
    type "DRUG"
    color "blueviolet"
  ]
  node
  [
    id 555
    id1 555
    id2 NaN
    label1 "BRD-A89175223"
    label2 "NA"
    Redundancy1 1
    Redundancy2 NaN
    grado1 76
    grado2 NaN
    ClusteringRobbinsAlexander1 0.442096447152367
    ClusteringRobbinsAlexander2 NaN
    ClusteringDot1 0.271156754082517
    ClusteringDot2 NaN
    type1 "DRUG"
    type2 "NA"
    color1 "blueviolet"
    color2 "NA"
    drugName "bisoprolol"
    xref "NA"
    name "BRD-A89175223"
    degreetriin 0
    degreetriout 76
    betweennesstri 0
    type "DRUG"
    color "blueviolet"
  ]
  node
  [
    id 556
    id1 556
    id2 NaN
    label1 "BRD-K90864987"
    label2 "NA"
    Redundancy1 1
    Redundancy2 NaN
    grado1 78
    grado2 NaN
    ClusteringRobbinsAlexander1 0.442096447152367
    ClusteringRobbinsAlexander2 NaN
    ClusteringDot1 0.305526669275297
    ClusteringDot2 NaN
    type1 "DRUG"
    type2 "NA"
    color1 "blueviolet"
    color2 "NA"
    drugName "cobalt(II)-chloride"
    xref "NA"
    name "BRD-K90864987"
    degreetriin 0
    degreetriout 78
    betweennesstri 0
    type "DRUG"
    color "blueviolet"
  ]
  node
  [
    id 557
    id1 557
    id2 NaN
    label1 "BRD-K12906962"
    label2 "NA"
    Redundancy1 1
    Redundancy2 NaN
    grado1 77
    grado2 NaN
    ClusteringRobbinsAlexander1 0.442096447152367
    ClusteringRobbinsAlexander2 NaN
    ClusteringDot1 0.281132750055525
    ClusteringDot2 NaN
    type1 "DRUG"
    type2 "NA"
    color1 "blueviolet"
    color2 "NA"
    drugName "dichlorobenzamil"
    xref "NA"
    name "BRD-K12906962"
    degreetriin 0
    degreetriout 77
    betweennesstri 0
    type "DRUG"
    color "blueviolet"
  ]
  node
  [
    id 558
    id1 558
    id2 NaN
    label1 "BRD-A47494775"
    label2 "NA"
    Redundancy1 0.999619482496195
    Redundancy2 NaN
    grado1 73
    grado2 NaN
    ClusteringRobbinsAlexander1 0.442096447152367
    ClusteringRobbinsAlexander2 NaN
    ClusteringDot1 0.263715818614894
    ClusteringDot2 NaN
    type1 "DRUG"
    type2 "NA"
    color1 "blueviolet"
    color2 "NA"
    drugName "dipivefrine"
    xref "NA"
    name "BRD-A47494775"
    degreetriin 0
    degreetriout 73
    betweennesstri 0
    type "DRUG"
    color "blueviolet"
  ]
  node
  [
    id 559
    id1 559
    id2 NaN
    label1 "BRD-K52620403"
    label2 "NA"
    Redundancy1 1
    Redundancy2 NaN
    grado1 70
    grado2 NaN
    ClusteringRobbinsAlexander1 0.442096447152367
    ClusteringRobbinsAlexander2 NaN
    ClusteringDot1 0.287219381259159
    ClusteringDot2 NaN
    type1 "DRUG"
    type2 "NA"
    color1 "blueviolet"
    color2 "NA"
    drugName "STO-609"
    xref "NA"
    name "BRD-K52620403"
    degreetriin 0
    degreetriout 70
    betweennesstri 0
    type "DRUG"
    color "blueviolet"
  ]
  node
  [
    id 560
    id1 560
    id2 NaN
    label1 "BRD-K43860855"
    label2 "NA"
    Redundancy1 1
    Redundancy2 NaN
    grado1 81
    grado2 NaN
    ClusteringRobbinsAlexander1 0.442096447152367
    ClusteringRobbinsAlexander2 NaN
    ClusteringDot1 0.252954050898877
    ClusteringDot2 NaN
    type1 "DRUG"
    type2 "NA"
    color1 "blueviolet"
    color2 "NA"
    drugName "iobenguane"
    xref "NA"
    name "BRD-K43860855"
    degreetriin 0
    degreetriout 81
    betweennesstri 0
    type "DRUG"
    color "blueviolet"
  ]
  node
  [
    id 561
    id1 561
    id2 NaN
    label1 "BRD-A04352665"
    label2 "NA"
    Redundancy1 1
    Redundancy2 NaN
    grado1 77
    grado2 NaN
    ClusteringRobbinsAlexander1 0.442096447152367
    ClusteringRobbinsAlexander2 NaN
    ClusteringDot1 0.270275046678743
    ClusteringDot2 NaN
    type1 "DRUG"
    type2 "NA"
    color1 "blueviolet"
    color2 "NA"
    drugName "maraviroc"
    xref "NA"
    name "BRD-A04352665"
    degreetriin 0
    degreetriout 77
    betweennesstri 0
    type "DRUG"
    color "blueviolet"
  ]
  node
  [
    id 562
    id1 562
    id2 NaN
    label1 "BRD-K21283037"
    label2 "NA"
    Redundancy1 1
    Redundancy2 NaN
    grado1 78
    grado2 NaN
    ClusteringRobbinsAlexander1 0.442096447152367
    ClusteringRobbinsAlexander2 NaN
    ClusteringDot1 0.331289981433379
    ClusteringDot2 NaN
    type1 "DRUG"
    type2 "NA"
    color1 "blueviolet"
    color2 "NA"
    drugName "riluzole"
    xref "NA"
    name "BRD-K21283037"
    degreetriin 0
    degreetriout 78
    betweennesstri 0
    type "DRUG"
    color "blueviolet"
  ]
  node
  [
    id 563
    id1 563
    id2 NaN
    label1 "BRD-K11636097"
    label2 "NA"
    Redundancy1 1
    Redundancy2 NaN
    grado1 87
    grado2 NaN
    ClusteringRobbinsAlexander1 0.442096447152367
    ClusteringRobbinsAlexander2 NaN
    ClusteringDot1 0.304645022331829
    ClusteringDot2 NaN
    type1 "DRUG"
    type2 "NA"
    color1 "blueviolet"
    color2 "NA"
    drugName "JNJ-7706621"
    xref "NA"
    name "BRD-K11636097"
    degreetriin 0
    degreetriout 87
    betweennesstri 0
    type "DRUG"
    color "blueviolet"
  ]
  node
  [
    id 564
    id1 564
    id2 NaN
    label1 "BRD-K71075093"
    label2 "NA"
    Redundancy1 1
    Redundancy2 NaN
    grado1 62
    grado2 NaN
    ClusteringRobbinsAlexander1 0.442096447152367
    ClusteringRobbinsAlexander2 NaN
    ClusteringDot1 0.293901234028243
    ClusteringDot2 NaN
    type1 "DRUG"
    type2 "NA"
    color1 "blueviolet"
    color2 "NA"
    drugName "pempidine"
    xref "NA"
    name "BRD-K71075093"
    degreetriin 0
    degreetriout 62
    betweennesstri 0
    type "DRUG"
    color "blueviolet"
  ]
  node
  [
    id 565
    id1 565
    id2 NaN
    label1 "BRD-K97399794"
    label2 "NA"
    Redundancy1 0.999675430055177
    Redundancy2 NaN
    grado1 79
    grado2 NaN
    ClusteringRobbinsAlexander1 0.442096447152367
    ClusteringRobbinsAlexander2 NaN
    ClusteringDot1 0.282194664000031
    ClusteringDot2 NaN
    type1 "DRUG"
    type2 "NA"
    color1 "blueviolet"
    color2 "NA"
    drugName "quercetin"
    xref "NA"
    name "BRD-K97399794"
    degreetriin 0
    degreetriout 79
    betweennesstri 0
    type "DRUG"
    color "blueviolet"
  ]
  node
  [
    id 566
    id1 566
    id2 NaN
    label1 "BRD-K15563106"
    label2 "NA"
    Redundancy1 1
    Redundancy2 NaN
    grado1 77
    grado2 NaN
    ClusteringRobbinsAlexander1 0.442096447152367
    ClusteringRobbinsAlexander2 NaN
    ClusteringDot1 0.264107549427801
    ClusteringDot2 NaN
    type1 "DRUG"
    type2 "NA"
    color1 "blueviolet"
    color2 "NA"
    drugName "phloretin"
    xref "NA"
    name "BRD-K15563106"
    degreetriin 0
    degreetriout 77
    betweennesstri 0
    type "DRUG"
    color "blueviolet"
  ]
  node
  [
    id 567
    id1 567
    id2 NaN
    label1 "BRD-A96407378"
    label2 "NA"
    Redundancy1 1
    Redundancy2 NaN
    grado1 73
    grado2 NaN
    ClusteringRobbinsAlexander1 0.442096447152367
    ClusteringRobbinsAlexander2 NaN
    ClusteringDot1 0.268875627766391
    ClusteringDot2 NaN
    type1 "DRUG"
    type2 "NA"
    color1 "blueviolet"
    color2 "NA"
    drugName "allantoin"
    xref "NA"
    name "BRD-A96407378"
    degreetriin 0
    degreetriout 73
    betweennesstri 0
    type "DRUG"
    color "blueviolet"
  ]
  node
  [
    id 568
    id1 568
    id2 NaN
    label1 "BRD-K70778732"
    label2 "NA"
    Redundancy1 1
    Redundancy2 NaN
    grado1 72
    grado2 NaN
    ClusteringRobbinsAlexander1 0.442096447152367
    ClusteringRobbinsAlexander2 NaN
    ClusteringDot1 0.292535033840288
    ClusteringDot2 NaN
    type1 "DRUG"
    type2 "NA"
    color1 "blueviolet"
    color2 "NA"
    drugName "trazodone"
    xref "NA"
    name "BRD-K70778732"
    degreetriin 0
    degreetriout 72
    betweennesstri 0
    type "DRUG"
    color "blueviolet"
  ]
  node
  [
    id 569
    id1 569
    id2 NaN
    label1 "BRD-K92895207"
    label2 "NA"
    Redundancy1 1
    Redundancy2 NaN
    grado1 80
    grado2 NaN
    ClusteringRobbinsAlexander1 0.442096447152367
    ClusteringRobbinsAlexander2 NaN
    ClusteringDot1 0.303391716723524
    ClusteringDot2 NaN
    type1 "DRUG"
    type2 "NA"
    color1 "blueviolet"
    color2 "NA"
    drugName "FU-JMBII227B"
    xref "NA"
    name "BRD-K92895207"
    degreetriin 0
    degreetriout 80
    betweennesstri 0
    type "DRUG"
    color "blueviolet"
  ]
  node
  [
    id 570
    id1 570
    id2 NaN
    label1 "BRD-K43236057"
    label2 "NA"
    Redundancy1 1
    Redundancy2 NaN
    grado1 80
    grado2 NaN
    ClusteringRobbinsAlexander1 0.442096447152367
    ClusteringRobbinsAlexander2 NaN
    ClusteringDot1 0.281034593232194
    ClusteringDot2 NaN
    type1 "DRUG"
    type2 "NA"
    color1 "blueviolet"
    color2 "NA"
    drugName "polydatin"
    xref "NA"
    name "BRD-K43236057"
    degreetriin 0
    degreetriout 80
    betweennesstri 0
    type "DRUG"
    color "blueviolet"
  ]
  node
  [
    id 571
    id1 571
    id2 NaN
    label1 "BRD-K37688416"
    label2 "NA"
    Redundancy1 1
    Redundancy2 NaN
    grado1 70
    grado2 NaN
    ClusteringRobbinsAlexander1 0.442096447152367
    ClusteringRobbinsAlexander2 NaN
    ClusteringDot1 0.30143580831561
    ClusteringDot2 NaN
    type1 "DRUG"
    type2 "NA"
    color1 "blueviolet"
    color2 "NA"
    drugName "fipexide"
    xref "NA"
    name "BRD-K37688416"
    degreetriin 0
    degreetriout 70
    betweennesstri 0
    type "DRUG"
    color "blueviolet"
  ]
  node
  [
    id 572
    id1 572
    id2 356
    label1 "GO:0046676"
    label2 "356"
    Redundancy1 1
    Redundancy2 0
    grado1 893
    grado2 1
    ClusteringRobbinsAlexander1 0.442096447152367
    ClusteringRobbinsAlexander2 0.0257589696412144
    ClusteringDot1 0.119514205583195
    ClusteringDot2 0.61969696969697
    type1 "GO"
    type2 "GO"
    color1 "cornflowerblue"
    color2 "cornflowerblue"
    drugName "NA"
    xref "GO:0046676"
    name "GO:0046676"
    degreetriin 893
    degreetriout 1
    betweennesstri 266.67619047619
    type "GO"
    color "cornflowerblue"
  ]
  node
  [
    id 573
    id1 573
    id2 NaN
    label1 "BRD-A75726477"
    label2 "NA"
    Redundancy1 1
    Redundancy2 NaN
    grado1 70
    grado2 NaN
    ClusteringRobbinsAlexander1 0.442096447152367
    ClusteringRobbinsAlexander2 NaN
    ClusteringDot1 0.272158279365043
    ClusteringDot2 NaN
    type1 "DRUG"
    type2 "NA"
    color1 "blueviolet"
    color2 "NA"
    drugName "clenbuterol"
    xref "NA"
    name "BRD-A75726477"
    degreetriin 0
    degreetriout 70
    betweennesstri 0
    type "DRUG"
    color "blueviolet"
  ]
  node
  [
    id 574
    id1 574
    id2 NaN
    label1 "BRD-K61480498"
    label2 "NA"
    Redundancy1 1
    Redundancy2 NaN
    grado1 70
    grado2 NaN
    ClusteringRobbinsAlexander1 0.442096447152367
    ClusteringRobbinsAlexander2 NaN
    ClusteringDot1 0.197687703541282
    ClusteringDot2 NaN
    type1 "DRUG"
    type2 "NA"
    color1 "blueviolet"
    color2 "NA"
    drugName "epoxycholesterol"
    xref "NA"
    name "BRD-K61480498"
    degreetriin 0
    degreetriout 70
    betweennesstri 0
    type "DRUG"
    color "blueviolet"
  ]
  node
  [
    id 575
    id1 575
    id2 NaN
    label1 "BRD-K17008822"
    label2 "NA"
    Redundancy1 1
    Redundancy2 NaN
    grado1 83
    grado2 NaN
    ClusteringRobbinsAlexander1 0.442096447152367
    ClusteringRobbinsAlexander2 NaN
    ClusteringDot1 0.272529891036064
    ClusteringDot2 NaN
    type1 "DRUG"
    type2 "NA"
    color1 "blueviolet"
    color2 "NA"
    drugName "BD-1008"
    xref "NA"
    name "BRD-K17008822"
    degreetriin 0
    degreetriout 83
    betweennesstri 0
    type "DRUG"
    color "blueviolet"
  ]
  node
  [
    id 576
    id1 576
    id2 NaN
    label1 "BRD-K59406868"
    label2 "NA"
    Redundancy1 1
    Redundancy2 NaN
    grado1 80
    grado2 NaN
    ClusteringRobbinsAlexander1 0.442096447152367
    ClusteringRobbinsAlexander2 NaN
    ClusteringDot1 0.269620528081575
    ClusteringDot2 NaN
    type1 "DRUG"
    type2 "NA"
    color1 "blueviolet"
    color2 "NA"
    drugName "NCI-16221"
    xref "NA"
    name "BRD-K59406868"
    degreetriin 0
    degreetriout 80
    betweennesstri 0
    type "DRUG"
    color "blueviolet"
  ]
  node
  [
    id 577
    id1 577
    id2 NaN
    label1 "BRD-K50168500"
    label2 "NA"
    Redundancy1 1
    Redundancy2 NaN
    grado1 39
    grado2 NaN
    ClusteringRobbinsAlexander1 0.442096447152367
    ClusteringRobbinsAlexander2 NaN
    ClusteringDot1 0.112710463872133
    ClusteringDot2 NaN
    type1 "DRUG"
    type2 "NA"
    color1 "blueviolet"
    color2 "NA"
    drugName "canertinib"
    xref "NA"
    name "BRD-K50168500"
    degreetriin 0
    degreetriout 39
    betweennesstri 0
    type "DRUG"
    color "blueviolet"
  ]
  node
  [
    id 578
    id1 578
    id2 NaN
    label1 "BRD-K63150726"
    label2 "NA"
    Redundancy1 1
    Redundancy2 NaN
    grado1 69
    grado2 NaN
    ClusteringRobbinsAlexander1 0.442096447152367
    ClusteringRobbinsAlexander2 NaN
    ClusteringDot1 0.28798384334782
    ClusteringDot2 NaN
    type1 "DRUG"
    type2 "NA"
    color1 "blueviolet"
    color2 "NA"
    drugName "JTE-907"
    xref "NA"
    name "BRD-K63150726"
    degreetriin 0
    degreetriout 69
    betweennesstri 0
    type "DRUG"
    color "blueviolet"
  ]
  node
  [
    id 579
    id1 579
    id2 NaN
    label1 "BRD-K28494619"
    label2 "NA"
    Redundancy1 1
    Redundancy2 NaN
    grado1 69
    grado2 NaN
    ClusteringRobbinsAlexander1 0.442096447152367
    ClusteringRobbinsAlexander2 NaN
    ClusteringDot1 0.314063738539733
    ClusteringDot2 NaN
    type1 "DRUG"
    type2 "NA"
    color1 "blueviolet"
    color2 "NA"
    drugName "sulfamethoxazole"
    xref "NA"
    name "BRD-K28494619"
    degreetriin 0
    degreetriout 69
    betweennesstri 0
    type "DRUG"
    color "blueviolet"
  ]
  node
  [
    id 580
    id1 580
    id2 NaN
    label1 "BRD-K28428448"
    label2 "NA"
    Redundancy1 1
    Redundancy2 NaN
    grado1 57
    grado2 NaN
    ClusteringRobbinsAlexander1 0.442096447152367
    ClusteringRobbinsAlexander2 NaN
    ClusteringDot1 0.28899295963996
    ClusteringDot2 NaN
    type1 "DRUG"
    type2 "NA"
    color1 "blueviolet"
    color2 "NA"
    drugName "SA-427636"
    xref "NA"
    name "BRD-K28428448"
    degreetriin 0
    degreetriout 57
    betweennesstri 0
    type "DRUG"
    color "blueviolet"
  ]
  node
  [
    id 581
    id1 581
    id2 NaN
    label1 "BRD-K39391626"
    label2 "NA"
    Redundancy1 1
    Redundancy2 NaN
    grado1 82
    grado2 NaN
    ClusteringRobbinsAlexander1 0.442096447152367
    ClusteringRobbinsAlexander2 NaN
    ClusteringDot1 0.294674267090373
    ClusteringDot2 NaN
    type1 "DRUG"
    type2 "NA"
    color1 "blueviolet"
    color2 "NA"
    drugName "ethylestrenol"
    xref "NA"
    name "BRD-K39391626"
    degreetriin 0
    degreetriout 82
    betweennesstri 0
    type "DRUG"
    color "blueviolet"
  ]
  node
  [
    id 582
    id1 582
    id2 NaN
    label1 "BRD-A97833537"
    label2 "NA"
    Redundancy1 1
    Redundancy2 NaN
    grado1 79
    grado2 NaN
    ClusteringRobbinsAlexander1 0.442096447152367
    ClusteringRobbinsAlexander2 NaN
    ClusteringDot1 0.292688926863556
    ClusteringDot2 NaN
    type1 "DRUG"
    type2 "NA"
    color1 "blueviolet"
    color2 "NA"
    drugName "EMF-sumo1-1"
    xref "NA"
    name "BRD-A97833537"
    degreetriin 0
    degreetriout 79
    betweennesstri 0
    type "DRUG"
    color "blueviolet"
  ]
  node
  [
    id 583
    id1 583
    id2 NaN
    label1 "BRD-K53792571"
    label2 "NA"
    Redundancy1 1
    Redundancy2 NaN
    grado1 74
    grado2 NaN
    ClusteringRobbinsAlexander1 0.442096447152367
    ClusteringRobbinsAlexander2 NaN
    ClusteringDot1 0.295387725181983
    ClusteringDot2 NaN
    type1 "DRUG"
    type2 "NA"
    color1 "blueviolet"
    color2 "NA"
    drugName "inhibitor-BEC"
    xref "NA"
    name "BRD-K53792571"
    degreetriin 0
    degreetriout 74
    betweennesstri 0
    type "DRUG"
    color "blueviolet"
  ]
  node
  [
    id 584
    id1 584
    id2 NaN
    label1 "BRD-K84860580"
    label2 "NA"
    Redundancy1 1
    Redundancy2 NaN
    grado1 81
    grado2 NaN
    ClusteringRobbinsAlexander1 0.442096447152367
    ClusteringRobbinsAlexander2 NaN
    ClusteringDot1 0.295719881484053
    ClusteringDot2 NaN
    type1 "DRUG"
    type2 "NA"
    color1 "blueviolet"
    color2 "NA"
    drugName "SA-86418"
    xref "NA"
    name "BRD-K84860580"
    degreetriin 0
    degreetriout 81
    betweennesstri 0
    type "DRUG"
    color "blueviolet"
  ]
  node
  [
    id 585
    id1 585
    id2 431
    label1 "GO:0004843"
    label2 "431"
    Redundancy1 1
    Redundancy2 0
    grado1 233
    grado2 1
    ClusteringRobbinsAlexander1 0.442096447152367
    ClusteringRobbinsAlexander2 0.0257589696412144
    ClusteringDot1 0.0503181199906124
    ClusteringDot2 0.683333333333333
    type1 "GO"
    type2 "GO"
    color1 "cornflowerblue"
    color2 "cornflowerblue"
    drugName "NA"
    xref "GO:0004843"
    name "GO:0004843"
    degreetriin 233
    degreetriout 1
    betweennesstri 64.0976190476191
    type "GO"
    color "cornflowerblue"
  ]
  node
  [
    id 586
    id1 586
    id2 NaN
    label1 "BRD-K23541596"
    label2 "NA"
    Redundancy1 0.999195171026157
    Redundancy2 NaN
    grado1 71
    grado2 NaN
    ClusteringRobbinsAlexander1 0.442096447152367
    ClusteringRobbinsAlexander2 NaN
    ClusteringDot1 0.285985044026961
    ClusteringDot2 NaN
    type1 "DRUG"
    type2 "NA"
    color1 "blueviolet"
    color2 "NA"
    drugName "dimaprit"
    xref "NA"
    name "BRD-K23541596"
    degreetriin 0
    degreetriout 71
    betweennesstri 0
    type "DRUG"
    color "blueviolet"
  ]
  node
  [
    id 587
    id1 587
    id2 NaN
    label1 "BRD-K56810756"
    label2 "NA"
    Redundancy1 1
    Redundancy2 NaN
    grado1 79
    grado2 NaN
    ClusteringRobbinsAlexander1 0.442096447152367
    ClusteringRobbinsAlexander2 NaN
    ClusteringDot1 0.286394984983922
    ClusteringDot2 NaN
    type1 "DRUG"
    type2 "NA"
    color1 "blueviolet"
    color2 "NA"
    drugName "fomepizole"
    xref "NA"
    name "BRD-K56810756"
    degreetriin 0
    degreetriout 79
    betweennesstri 0
    type "DRUG"
    color "blueviolet"
  ]
  node
  [
    id 588
    id1 588
    id2 NaN
    label1 "BRD-K91699951"
    label2 "NA"
    Redundancy1 1
    Redundancy2 NaN
    grado1 85
    grado2 NaN
    ClusteringRobbinsAlexander1 0.442096447152367
    ClusteringRobbinsAlexander2 NaN
    ClusteringDot1 0.284762077737771
    ClusteringDot2 NaN
    type1 "DRUG"
    type2 "NA"
    color1 "blueviolet"
    color2 "NA"
    drugName "benzonatate"
    xref "NA"
    name "BRD-K91699951"
    degreetriin 0
    degreetriout 85
    betweennesstri 0
    type "DRUG"
    color "blueviolet"
  ]
  node
  [
    id 589
    id1 589
    id2 NaN
    label1 "BRD-K05114711"
    label2 "NA"
    Redundancy1 1
    Redundancy2 NaN
    grado1 86
    grado2 NaN
    ClusteringRobbinsAlexander1 0.442096447152367
    ClusteringRobbinsAlexander2 NaN
    ClusteringDot1 0.246504376556628
    ClusteringDot2 NaN
    type1 "DRUG"
    type2 "NA"
    color1 "blueviolet"
    color2 "NA"
    drugName "RAN-27"
    xref "NA"
    name "BRD-K05114711"
    degreetriin 0
    degreetriout 86
    betweennesstri 0
    type "DRUG"
    color "blueviolet"
  ]
  node
  [
    id 590
    id1 590
    id2 NaN
    label1 "BRD-M09350392"
    label2 "NA"
    Redundancy1 1
    Redundancy2 NaN
    grado1 88
    grado2 NaN
    ClusteringRobbinsAlexander1 0.442096447152367
    ClusteringRobbinsAlexander2 NaN
    ClusteringDot1 0.261458056994922
    ClusteringDot2 NaN
    type1 "DRUG"
    type2 "NA"
    color1 "blueviolet"
    color2 "NA"
    drugName "debrisoquine"
    xref "NA"
    name "BRD-M09350392"
    degreetriin 0
    degreetriout 88
    betweennesstri 0
    type "DRUG"
    color "blueviolet"
  ]
  node
  [
    id 591
    id1 591
    id2 NaN
    label1 "BRD-K68552125"
    label2 "NA"
    Redundancy1 0.999465383587276
    Redundancy2 NaN
    grado1 87
    grado2 NaN
    ClusteringRobbinsAlexander1 0.442096447152367
    ClusteringRobbinsAlexander2 NaN
    ClusteringDot1 0.275791279869478
    ClusteringDot2 NaN
    type1 "DRUG"
    type2 "NA"
    color1 "blueviolet"
    color2 "NA"
    drugName "phorbol-myristate-acetate"
    xref "NA"
    name "BRD-K68552125"
    degreetriin 0
    degreetriout 87
    betweennesstri 0
    type "DRUG"
    color "blueviolet"
  ]
  node
  [
    id 592
    id1 592
    id2 NaN
    label1 "BRD-K04111260"
    label2 "NA"
    Redundancy1 1
    Redundancy2 NaN
    grado1 77
    grado2 NaN
    ClusteringRobbinsAlexander1 0.442096447152367
    ClusteringRobbinsAlexander2 NaN
    ClusteringDot1 0.314416454841671
    ClusteringDot2 NaN
    type1 "DRUG"
    type2 "NA"
    color1 "blueviolet"
    color2 "NA"
    drugName "raclopride"
    xref "NA"
    name "BRD-K04111260"
    degreetriin 0
    degreetriout 77
    betweennesstri 0
    type "DRUG"
    color "blueviolet"
  ]
  node
  [
    id 593
    id1 593
    id2 NaN
    label1 "BRD-K66944906"
    label2 "NA"
    Redundancy1 1
    Redundancy2 NaN
    grado1 74
    grado2 NaN
    ClusteringRobbinsAlexander1 0.442096447152367
    ClusteringRobbinsAlexander2 NaN
    ClusteringDot1 0.319278000134454
    ClusteringDot2 NaN
    type1 "DRUG"
    type2 "NA"
    color1 "blueviolet"
    color2 "NA"
    drugName "fraxidin"
    xref "NA"
    name "BRD-K66944906"
    degreetriin 0
    degreetriout 74
    betweennesstri 0
    type "DRUG"
    color "blueviolet"
  ]
  node
  [
    id 594
    id1 594
    id2 NaN
    label1 "BRD-A96882008"
    label2 "NA"
    Redundancy1 1
    Redundancy2 NaN
    grado1 66
    grado2 NaN
    ClusteringRobbinsAlexander1 0.442096447152367
    ClusteringRobbinsAlexander2 NaN
    ClusteringDot1 0.287929800344755
    ClusteringDot2 NaN
    type1 "DRUG"
    type2 "NA"
    color1 "blueviolet"
    color2 "NA"
    drugName "L-732138"
    xref "NA"
    name "BRD-A96882008"
    degreetriin 0
    degreetriout 66
    betweennesstri 0
    type "DRUG"
    color "blueviolet"
  ]
  node
  [
    id 595
    id1 595
    id2 NaN
    label1 "BRD-A07395371"
    label2 "NA"
    Redundancy1 1
    Redundancy2 NaN
    grado1 77
    grado2 NaN
    ClusteringRobbinsAlexander1 0.442096447152367
    ClusteringRobbinsAlexander2 NaN
    ClusteringDot1 0.313990303095071
    ClusteringDot2 NaN
    type1 "DRUG"
    type2 "NA"
    color1 "blueviolet"
    color2 "NA"
    drugName "esmolol"
    xref "NA"
    name "BRD-A07395371"
    degreetriin 0
    degreetriout 77
    betweennesstri 0
    type "DRUG"
    color "blueviolet"
  ]
  node
  [
    id 596
    id1 596
    id2 4
    label1 "GO:1903051"
    label2 "4"
    Redundancy1 1
    Redundancy2 0
    grado1 536
    grado2 1
    ClusteringRobbinsAlexander1 0.442096447152367
    ClusteringRobbinsAlexander2 0.0257589696412144
    ClusteringDot1 0.090943818798146
    ClusteringDot2 0.5
    type1 "GO"
    type2 "GO"
    color1 "cornflowerblue"
    color2 "cornflowerblue"
    drugName "NA"
    xref "GO:1903051"
    name "GO:1903051"
    degreetriin 536
    degreetriout 1
    betweennesstri 242.166666666668
    type "GO"
    color "cornflowerblue"
  ]
  node
  [
    id 597
    id1 597
    id2 NaN
    label1 "BRD-A99833829"
    label2 "NA"
    Redundancy1 1
    Redundancy2 NaN
    grado1 80
    grado2 NaN
    ClusteringRobbinsAlexander1 0.442096447152367
    ClusteringRobbinsAlexander2 NaN
    ClusteringDot1 0.29454945510282
    ClusteringDot2 NaN
    type1 "DRUG"
    type2 "NA"
    color1 "blueviolet"
    color2 "NA"
    drugName "bethanechol"
    xref "NA"
    name "BRD-A99833829"
    degreetriin 0
    degreetriout 80
    betweennesstri 0
    type "DRUG"
    color "blueviolet"
  ]
  node
  [
    id 598
    id1 598
    id2 NaN
    label1 "BRD-K90733503"
    label2 "NA"
    Redundancy1 1
    Redundancy2 NaN
    grado1 80
    grado2 NaN
    ClusteringRobbinsAlexander1 0.442096447152367
    ClusteringRobbinsAlexander2 NaN
    ClusteringDot1 0.30099067670926
    ClusteringDot2 NaN
    type1 "DRUG"
    type2 "NA"
    color1 "blueviolet"
    color2 "NA"
    drugName "cephalexin"
    xref "NA"
    name "BRD-K90733503"
    degreetriin 0
    degreetriout 80
    betweennesstri 0
    type "DRUG"
    color "blueviolet"
  ]
  node
  [
    id 599
    id1 599
    id2 NaN
    label1 "BRD-K56111351"
    label2 "NA"
    Redundancy1 1
    Redundancy2 NaN
    grado1 75
    grado2 NaN
    ClusteringRobbinsAlexander1 0.442096447152367
    ClusteringRobbinsAlexander2 NaN
    ClusteringDot1 0.311702541890878
    ClusteringDot2 NaN
    type1 "DRUG"
    type2 "NA"
    color1 "blueviolet"
    color2 "NA"
    drugName "KU-C104219"
    xref "NA"
    name "BRD-K56111351"
    degreetriin 0
    degreetriout 75
    betweennesstri 0
    type "DRUG"
    color "blueviolet"
  ]
  node
  [
    id 600
    id1 600
    id2 NaN
    label1 "BRD-K14807180"
    label2 "NA"
    Redundancy1 1
    Redundancy2 NaN
    grado1 79
    grado2 NaN
    ClusteringRobbinsAlexander1 0.442096447152367
    ClusteringRobbinsAlexander2 NaN
    ClusteringDot1 0.286126374912933
    ClusteringDot2 NaN
    type1 "DRUG"
    type2 "NA"
    color1 "blueviolet"
    color2 "NA"
    drugName "SB-221284"
    xref "NA"
    name "BRD-K14807180"
    degreetriin 0
    degreetriout 79
    betweennesstri 0
    type "DRUG"
    color "blueviolet"
  ]
  node
  [
    id 601
    id1 601
    id2 NaN
    label1 "BRD-K74501079"
    label2 "NA"
    Redundancy1 1
    Redundancy2 NaN
    grado1 76
    grado2 NaN
    ClusteringRobbinsAlexander1 0.442096447152367
    ClusteringRobbinsAlexander2 NaN
    ClusteringDot1 0.293913998779488
    ClusteringDot2 NaN
    type1 "DRUG"
    type2 "NA"
    color1 "blueviolet"
    color2 "NA"
    drugName "azithromycin"
    xref "NA"
    name "BRD-K74501079"
    degreetriin 0
    degreetriout 76
    betweennesstri 0
    type "DRUG"
    color "blueviolet"
  ]
  node
  [
    id 602
    id1 602
    id2 NaN
    label1 "BRD-K20880473"
    label2 "NA"
    Redundancy1 1
    Redundancy2 NaN
    grado1 77
    grado2 NaN
    ClusteringRobbinsAlexander1 0.442096447152367
    ClusteringRobbinsAlexander2 NaN
    ClusteringDot1 0.310525236874259
    ClusteringDot2 NaN
    type1 "DRUG"
    type2 "NA"
    color1 "blueviolet"
    color2 "NA"
    drugName "BG-1013"
    xref "NA"
    name "BRD-K20880473"
    degreetriin 0
    degreetriout 77
    betweennesstri 0
    type "DRUG"
    color "blueviolet"
  ]
  node
  [
    id 603
    id1 603
    id2 253
    label1 "GO:0030120"
    label2 "253"
    Redundancy1 1
    Redundancy2 0
    grado1 265
    grado2 1
    ClusteringRobbinsAlexander1 0.442096447152367
    ClusteringRobbinsAlexander2 0.0257589696412144
    ClusteringDot1 0.0533717990301663
    ClusteringDot2 0.583333333333333
    type1 "GO"
    type2 "GO"
    color1 "cornflowerblue"
    color2 "cornflowerblue"
    drugName "NA"
    xref "GO:0030120"
    name "GO:0030120"
    degreetriin 265
    degreetriout 1
    betweennesstri 128.183333333333
    type "GO"
    color "cornflowerblue"
  ]
  node
  [
    id 604
    id1 604
    id2 NaN
    label1 "BRD-K81473089"
    label2 "NA"
    Redundancy1 1
    Redundancy2 NaN
    grado1 82
    grado2 NaN
    ClusteringRobbinsAlexander1 0.442096447152367
    ClusteringRobbinsAlexander2 NaN
    ClusteringDot1 0.292960268408855
    ClusteringDot2 NaN
    type1 "DRUG"
    type2 "NA"
    color1 "blueviolet"
    color2 "NA"
    drugName "tacrine"
    xref "NA"
    name "BRD-K81473089"
    degreetriin 0
    degreetriout 82
    betweennesstri 0
    type "DRUG"
    color "blueviolet"
  ]
  node
  [
    id 605
    id1 605
    id2 184
    label1 "GO:0030126"
    label2 "184"
    Redundancy1 1
    Redundancy2 0.333333333333333
    grado1 189
    grado2 6
    ClusteringRobbinsAlexander1 0.442096447152367
    ClusteringRobbinsAlexander2 0.0257589696412144
    ClusteringDot1 0.0440825952857099
    ClusteringDot2 0.165659490659491
    type1 "GO"
    type2 "GO"
    color1 "cornflowerblue"
    color2 "cornflowerblue"
    drugName "NA"
    xref "GO:0030126"
    name "GO:0030126"
    degreetriin 189
    degreetriout 6
    betweennesstri 679.602380952381
    type "GO"
    color "cornflowerblue"
  ]
  node
  [
    id 606
    id1 606
    id2 363
    label1 "GO:0030125"
    label2 "363"
    Redundancy1 1
    Redundancy2 0
    grado1 486
    grado2 1
    ClusteringRobbinsAlexander1 0.442096447152367
    ClusteringRobbinsAlexander2 0.0257589696412144
    ClusteringDot1 0.0809498849205492
    ClusteringDot2 0
    type1 "GO"
    type2 "GO"
    color1 "cornflowerblue"
    color2 "cornflowerblue"
    drugName "NA"
    xref "GO:0030125"
    name "GO:0030125"
    degreetriin 486
    degreetriout 1
    betweennesstri 486
    type "GO"
    color "cornflowerblue"
  ]
  node
  [
    id 607
    id1 607
    id2 NaN
    label1 "BRD-K28137194"
    label2 "NA"
    Redundancy1 1
    Redundancy2 NaN
    grado1 70
    grado2 NaN
    ClusteringRobbinsAlexander1 0.442096447152367
    ClusteringRobbinsAlexander2 NaN
    ClusteringDot1 0.283196693271532
    ClusteringDot2 NaN
    type1 "DRUG"
    type2 "NA"
    color1 "blueviolet"
    color2 "NA"
    drugName "loreclezole"
    xref "NA"
    name "BRD-K28137194"
    degreetriin 0
    degreetriout 70
    betweennesstri 0
    type "DRUG"
    color "blueviolet"
  ]
  node
  [
    id 608
    id1 608
    id2 NaN
    label1 "BRD-K21572481"
    label2 "NA"
    Redundancy1 1
    Redundancy2 NaN
    grado1 89
    grado2 NaN
    ClusteringRobbinsAlexander1 0.442096447152367
    ClusteringRobbinsAlexander2 NaN
    ClusteringDot1 0.254150643639198
    ClusteringDot2 NaN
    type1 "DRUG"
    type2 "NA"
    color1 "blueviolet"
    color2 "NA"
    drugName "SA-1456039"
    xref "NA"
    name "BRD-K21572481"
    degreetriin 0
    degreetriout 89
    betweennesstri 0
    type "DRUG"
    color "blueviolet"
  ]
  node
  [
    id 609
    id1 609
    id2 NaN
    label1 "BRD-K02992638"
    label2 "NA"
    Redundancy1 1
    Redundancy2 NaN
    grado1 70
    grado2 NaN
    ClusteringRobbinsAlexander1 0.442096447152367
    ClusteringRobbinsAlexander2 NaN
    ClusteringDot1 0.29414387152077
    ClusteringDot2 NaN
    type1 "DRUG"
    type2 "NA"
    color1 "blueviolet"
    color2 "NA"
    drugName "lamivudine"
    xref "NA"
    name "BRD-K02992638"
    degreetriin 0
    degreetriout 70
    betweennesstri 0
    type "DRUG"
    color "blueviolet"
  ]
  node
  [
    id 610
    id1 610
    id2 NaN
    label1 "BRD-K38055836"
    label2 "NA"
    Redundancy1 1
    Redundancy2 NaN
    grado1 54
    grado2 NaN
    ClusteringRobbinsAlexander1 0.442096447152367
    ClusteringRobbinsAlexander2 NaN
    ClusteringDot1 0.237027486013481
    ClusteringDot2 NaN
    type1 "DRUG"
    type2 "NA"
    color1 "blueviolet"
    color2 "NA"
    drugName "etamivan"
    xref "NA"
    name "BRD-K38055836"
    degreetriin 0
    degreetriout 54
    betweennesstri 0
    type "DRUG"
    color "blueviolet"
  ]
  node
  [
    id 611
    id1 611
    id2 NaN
    label1 "BRD-A53746180"
    label2 "NA"
    Redundancy1 1
    Redundancy2 NaN
    grado1 63
    grado2 NaN
    ClusteringRobbinsAlexander1 0.442096447152367
    ClusteringRobbinsAlexander2 NaN
    ClusteringDot1 0.295069894276931
    ClusteringDot2 NaN
    type1 "DRUG"
    type2 "NA"
    color1 "blueviolet"
    color2 "NA"
    drugName "KM-04644SC"
    xref "NA"
    name "BRD-A53746180"
    degreetriin 0
    degreetriout 63
    betweennesstri 0
    type "DRUG"
    color "blueviolet"
  ]
  node
  [
    id 612
    id1 612
    id2 183
    label1 "GO:0015886"
    label2 "183"
    Redundancy1 1
    Redundancy2 0
    grado1 289
    grado2 1
    ClusteringRobbinsAlexander1 0.442096447152367
    ClusteringRobbinsAlexander2 0.0257589696412144
    ClusteringDot1 0.0574716533267757
    ClusteringDot2 0.833333333333333
    type1 "GO"
    type2 "GO"
    color1 "cornflowerblue"
    color2 "cornflowerblue"
    drugName "NA"
    xref "GO:0015886"
    name "GO:0015886"
    degreetriin 289
    degreetriout 1
    betweennesstri 98.7833333333332
    type "GO"
    color "cornflowerblue"
  ]
  node
  [
    id 613
    id1 613
    id2 NaN
    label1 "BRD-A06726973"
    label2 "NA"
    Redundancy1 1
    Redundancy2 NaN
    grado1 53
    grado2 NaN
    ClusteringRobbinsAlexander1 0.442096447152367
    ClusteringRobbinsAlexander2 NaN
    ClusteringDot1 0.251771981293167
    ClusteringDot2 NaN
    type1 "DRUG"
    type2 "NA"
    color1 "blueviolet"
    color2 "NA"
    drugName "dibutyrylcyclic-gmp"
    xref "NA"
    name "BRD-A06726973"
    degreetriin 0
    degreetriout 53
    betweennesstri 0
    type "DRUG"
    color "blueviolet"
  ]
  node
  [
    id 614
    id1 614
    id2 NaN
    label1 "BRD-K81255325"
    label2 "NA"
    Redundancy1 1
    Redundancy2 NaN
    grado1 82
    grado2 NaN
    ClusteringRobbinsAlexander1 0.442096447152367
    ClusteringRobbinsAlexander2 NaN
    ClusteringDot1 0.298353044435801
    ClusteringDot2 NaN
    type1 "DRUG"
    type2 "NA"
    color1 "blueviolet"
    color2 "NA"
    drugName "BG-1021"
    xref "NA"
    name "BRD-K81255325"
    degreetriin 0
    degreetriout 82
    betweennesstri 0
    type "DRUG"
    color "blueviolet"
  ]
  node
  [
    id 615
    id1 615
    id2 NaN
    label1 "BRD-K66968629"
    label2 "NA"
    Redundancy1 1
    Redundancy2 NaN
    grado1 72
    grado2 NaN
    ClusteringRobbinsAlexander1 0.442096447152367
    ClusteringRobbinsAlexander2 NaN
    ClusteringDot1 0.266242176559201
    ClusteringDot2 NaN
    type1 "DRUG"
    type2 "NA"
    color1 "blueviolet"
    color2 "NA"
    drugName "BG-1012"
    xref "NA"
    name "BRD-K66968629"
    degreetriin 0
    degreetriout 72
    betweennesstri 0
    type "DRUG"
    color "blueviolet"
  ]
  node
  [
    id 616
    id1 616
    id2 NaN
    label1 "BRD-A25619068"
    label2 "NA"
    Redundancy1 1
    Redundancy2 NaN
    grado1 73
    grado2 NaN
    ClusteringRobbinsAlexander1 0.442096447152367
    ClusteringRobbinsAlexander2 NaN
    ClusteringDot1 0.298867168632031
    ClusteringDot2 NaN
    type1 "DRUG"
    type2 "NA"
    color1 "blueviolet"
    color2 "NA"
    drugName "fadrozole"
    xref "NA"
    name "BRD-A25619068"
    degreetriin 0
    degreetriout 73
    betweennesstri 0
    type "DRUG"
    color "blueviolet"
  ]
  node
  [
    id 617
    id1 617
    id2 NaN
    label1 "BRD-K82357231"
    label2 "NA"
    Redundancy1 1
    Redundancy2 NaN
    grado1 76
    grado2 NaN
    ClusteringRobbinsAlexander1 0.442096447152367
    ClusteringRobbinsAlexander2 NaN
    ClusteringDot1 0.252223271168487
    ClusteringDot2 NaN
    type1 "DRUG"
    type2 "NA"
    color1 "blueviolet"
    color2 "NA"
    drugName "desloratadine"
    xref "NA"
    name "BRD-K82357231"
    degreetriin 0
    degreetriout 76
    betweennesstri 0
    type "DRUG"
    color "blueviolet"
  ]
  node
  [
    id 618
    id1 618
    id2 NaN
    label1 "BRD-K48427617"
    label2 "NA"
    Redundancy1 1
    Redundancy2 NaN
    grado1 76
    grado2 NaN
    ClusteringRobbinsAlexander1 0.442096447152367
    ClusteringRobbinsAlexander2 NaN
    ClusteringDot1 0.285758348888674
    ClusteringDot2 NaN
    type1 "DRUG"
    type2 "NA"
    color1 "blueviolet"
    color2 "NA"
    drugName "U-0124"
    xref "NA"
    name "BRD-K48427617"
    degreetriin 0
    degreetriout 76
    betweennesstri 0
    type "DRUG"
    color "blueviolet"
  ]
  node
  [
    id 619
    id1 619
    id2 NaN
    label1 "BRD-K05729886"
    label2 "NA"
    Redundancy1 0.999316473000683
    Redundancy2 NaN
    grado1 77
    grado2 NaN
    ClusteringRobbinsAlexander1 0.442096447152367
    ClusteringRobbinsAlexander2 NaN
    ClusteringDot1 0.270941846444075
    ClusteringDot2 NaN
    type1 "DRUG"
    type2 "NA"
    color1 "blueviolet"
    color2 "NA"
    drugName "SA-1922932"
    xref "NA"
    name "BRD-K05729886"
    degreetriin 0
    degreetriout 77
    betweennesstri 0
    type "DRUG"
    color "blueviolet"
  ]
  node
  [
    id 620
    id1 620
    id2 NaN
    label1 "BRD-A23712469"
    label2 "NA"
    Redundancy1 1
    Redundancy2 NaN
    grado1 81
    grado2 NaN
    ClusteringRobbinsAlexander1 0.442096447152367
    ClusteringRobbinsAlexander2 NaN
    ClusteringDot1 0.25866903614182
    ClusteringDot2 NaN
    type1 "DRUG"
    type2 "NA"
    color1 "blueviolet"
    color2 "NA"
    drugName "bacitracin"
    xref "NA"
    name "BRD-A23712469"
    degreetriin 0
    degreetriout 81
    betweennesstri 0
    type "DRUG"
    color "blueviolet"
  ]
  node
  [
    id 621
    id1 621
    id2 NaN
    label1 "BRD-K98530306"
    label2 "NA"
    Redundancy1 1
    Redundancy2 NaN
    grado1 80
    grado2 NaN
    ClusteringRobbinsAlexander1 0.442096447152367
    ClusteringRobbinsAlexander2 NaN
    ClusteringDot1 0.285668785000641
    ClusteringDot2 NaN
    type1 "DRUG"
    type2 "NA"
    color1 "blueviolet"
    color2 "NA"
    drugName "clonidine"
    xref "NA"
    name "BRD-K98530306"
    degreetriin 0
    degreetriout 80
    betweennesstri 0
    type "DRUG"
    color "blueviolet"
  ]
  node
  [
    id 622
    id1 622
    id2 NaN
    label1 "BRD-K35960502"
    label2 "NA"
    Redundancy1 1
    Redundancy2 NaN
    grado1 81
    grado2 NaN
    ClusteringRobbinsAlexander1 0.442096447152367
    ClusteringRobbinsAlexander2 NaN
    ClusteringDot1 0.282280351073892
    ClusteringDot2 NaN
    type1 "DRUG"
    type2 "NA"
    color1 "blueviolet"
    color2 "NA"
    drugName "niclosamide"
    xref "NA"
    name "BRD-K35960502"
    degreetriin 0
    degreetriout 81
    betweennesstri 0
    type "DRUG"
    color "blueviolet"
  ]
  node
  [
    id 623
    id1 623
    id2 90
    label1 "GO:0019724"
    label2 "90"
    Redundancy1 1
    Redundancy2 0
    grado1 1061
    grado2 1
    ClusteringRobbinsAlexander1 0.442096447152367
    ClusteringRobbinsAlexander2 0.0257589696412144
    ClusteringDot1 0.131243221204436
    ClusteringDot2 0.504700854700855
    type1 "GO"
    type2 "GO"
    color1 "cornflowerblue"
    color2 "cornflowerblue"
    drugName "NA"
    xref "GO:0019724"
    name "GO:0019724"
    degreetriin 1061
    degreetriout 1
    betweennesstri 341.673809523808
    type "GO"
    color "cornflowerblue"
  ]
  node
  [
    id 624
    id1 624
    id2 NaN
    label1 "BRD-K10016611"
    label2 "NA"
    Redundancy1 1
    Redundancy2 NaN
    grado1 84
    grado2 NaN
    ClusteringRobbinsAlexander1 0.442096447152367
    ClusteringRobbinsAlexander2 NaN
    ClusteringDot1 0.304979715353788
    ClusteringDot2 NaN
    type1 "DRUG"
    type2 "NA"
    color1 "blueviolet"
    color2 "NA"
    drugName "pyridine-2-aldoxime"
    xref "NA"
    name "BRD-K10016611"
    degreetriin 0
    degreetriout 84
    betweennesstri 0
    type "DRUG"
    color "blueviolet"
  ]
  node
  [
    id 625
    id1 625
    id2 NaN
    label1 "BRD-K95616928"
    label2 "NA"
    Redundancy1 1
    Redundancy2 NaN
    grado1 76
    grado2 NaN
    ClusteringRobbinsAlexander1 0.442096447152367
    ClusteringRobbinsAlexander2 NaN
    ClusteringDot1 0.305774593099201
    ClusteringDot2 NaN
    type1 "DRUG"
    type2 "NA"
    color1 "blueviolet"
    color2 "NA"
    drugName "SA-424764"
    xref "NA"
    name "BRD-K95616928"
    degreetriin 0
    degreetriout 76
    betweennesstri 0
    type "DRUG"
    color "blueviolet"
  ]
  node
  [
    id 626
    id1 626
    id2 NaN
    label1 "BRD-K64857848"
    label2 "NA"
    Redundancy1 1
    Redundancy2 NaN
    grado1 79
    grado2 NaN
    ClusteringRobbinsAlexander1 0.442096447152367
    ClusteringRobbinsAlexander2 NaN
    ClusteringDot1 0.248344474048003
    ClusteringDot2 NaN
    type1 "DRUG"
    type2 "NA"
    color1 "blueviolet"
    color2 "NA"
    drugName "XMD-885"
    xref "NA"
    name "BRD-K64857848"
    degreetriin 0
    degreetriout 79
    betweennesstri 0
    type "DRUG"
    color "blueviolet"
  ]
  node
  [
    id 627
    id1 627
    id2 NaN
    label1 "BRD-K30240666"
    label2 "NA"
    Redundancy1 1
    Redundancy2 NaN
    grado1 71
    grado2 NaN
    ClusteringRobbinsAlexander1 0.442096447152367
    ClusteringRobbinsAlexander2 NaN
    ClusteringDot1 0.258687179874498
    ClusteringDot2 NaN
    type1 "DRUG"
    type2 "NA"
    color1 "blueviolet"
    color2 "NA"
    drugName "clemastine"
    xref "NA"
    name "BRD-K30240666"
    degreetriin 0
    degreetriout 71
    betweennesstri 0
    type "DRUG"
    color "blueviolet"
  ]
  node
  [
    id 628
    id1 628
    id2 NaN
    label1 "BRD-K36533576"
    label2 "NA"
    Redundancy1 1
    Redundancy2 NaN
    grado1 84
    grado2 NaN
    ClusteringRobbinsAlexander1 0.442096447152367
    ClusteringRobbinsAlexander2 NaN
    ClusteringDot1 0.303416102854871
    ClusteringDot2 NaN
    type1 "DRUG"
    type2 "NA"
    color1 "blueviolet"
    color2 "NA"
    drugName "KU-C103875"
    xref "NA"
    name "BRD-K36533576"
    degreetriin 0
    degreetriout 84
    betweennesstri 0
    type "DRUG"
    color "blueviolet"
  ]
  node
  [
    id 629
    id1 629
    id2 NaN
    label1 "BRD-K12994359"
    label2 "NA"
    Redundancy1 1
    Redundancy2 NaN
    grado1 89
    grado2 NaN
    ClusteringRobbinsAlexander1 0.442096447152367
    ClusteringRobbinsAlexander2 NaN
    ClusteringDot1 0.279994420362121
    ClusteringDot2 NaN
    type1 "DRUG"
    type2 "NA"
    color1 "blueviolet"
    color2 "NA"
    drugName "valdecoxib"
    xref "NA"
    name "BRD-K12994359"
    degreetriin 0
    degreetriout 89
    betweennesstri 0
    type "DRUG"
    color "blueviolet"
  ]
  node
  [
    id 630
    id1 630
    id2 129
    label1 "GO:0060134"
    label2 "129"
    Redundancy1 1
    Redundancy2 0
    grado1 50
    grado2 2
    ClusteringRobbinsAlexander1 0.442096447152367
    ClusteringRobbinsAlexander2 0.0257589696412144
    ClusteringDot1 0.0138003896525076
    ClusteringDot2 0.376058201058201
    type1 "GO"
    type2 "GO"
    color1 "cornflowerblue"
    color2 "cornflowerblue"
    drugName "NA"
    xref "GO:0060134"
    name "GO:0060134"
    degreetriin 50
    degreetriout 2
    betweennesstri 61.5333333333334
    type "GO"
    color "cornflowerblue"
  ]
  node
  [
    id 631
    id1 631
    id2 NaN
    label1 "BRD-K16604218"
    label2 "NA"
    Redundancy1 1
    Redundancy2 NaN
    grado1 68
    grado2 NaN
    ClusteringRobbinsAlexander1 0.442096447152367
    ClusteringRobbinsAlexander2 NaN
    ClusteringDot1 0.224522346857651
    ClusteringDot2 NaN
    type1 "DRUG"
    type2 "NA"
    color1 "blueviolet"
    color2 "NA"
    drugName "KUC111109N"
    xref "NA"
    name "BRD-K16604218"
    degreetriin 0
    degreetriout 68
    betweennesstri 0
    type "DRUG"
    color "blueviolet"
  ]
  node
  [
    id 632
    id1 632
    id2 NaN
    label1 "BRD-K13005598"
    label2 "NA"
    Redundancy1 1
    Redundancy2 NaN
    grado1 61
    grado2 NaN
    ClusteringRobbinsAlexander1 0.442096447152367
    ClusteringRobbinsAlexander2 NaN
    ClusteringDot1 0.299208475203671
    ClusteringDot2 NaN
    type1 "DRUG"
    type2 "NA"
    color1 "blueviolet"
    color2 "NA"
    drugName "foxy-5"
    xref "NA"
    name "BRD-K13005598"
    degreetriin 0
    degreetriout 61
    betweennesstri 0
    type "DRUG"
    color "blueviolet"
  ]
  node
  [
    id 633
    id1 633
    id2 NaN
    label1 "BRD-K61401890"
    label2 "NA"
    Redundancy1 0.999658236500342
    Redundancy2 NaN
    grado1 77
    grado2 NaN
    ClusteringRobbinsAlexander1 0.442096447152367
    ClusteringRobbinsAlexander2 NaN
    ClusteringDot1 0.291959645691986
    ClusteringDot2 NaN
    type1 "DRUG"
    type2 "NA"
    color1 "blueviolet"
    color2 "NA"
    drugName "deguelin"
    xref "NA"
    name "BRD-K61401890"
    degreetriin 0
    degreetriout 77
    betweennesstri 0
    type "DRUG"
    color "blueviolet"
  ]
  node
  [
    id 634
    id1 634
    id2 NaN
    label1 "BRD-K50938786"
    label2 "NA"
    Redundancy1 1
    Redundancy2 NaN
    grado1 87
    grado2 NaN
    ClusteringRobbinsAlexander1 0.442096447152367
    ClusteringRobbinsAlexander2 NaN
    ClusteringDot1 0.287291583253974
    ClusteringDot2 NaN
    type1 "DRUG"
    type2 "NA"
    color1 "blueviolet"
    color2 "NA"
    drugName "ropivacaine"
    xref "NA"
    name "BRD-K50938786"
    degreetriin 0
    degreetriout 87
    betweennesstri 0
    type "DRUG"
    color "blueviolet"
  ]
  node
  [
    id 635
    id1 635
    id2 NaN
    label1 "BRD-A84389091"
    label2 "NA"
    Redundancy1 0.999683544303797
    Redundancy2 NaN
    grado1 80
    grado2 NaN
    ClusteringRobbinsAlexander1 0.442096447152367
    ClusteringRobbinsAlexander2 NaN
    ClusteringDot1 0.283200348998585
    ClusteringDot2 NaN
    type1 "DRUG"
    type2 "NA"
    color1 "blueviolet"
    color2 "NA"
    drugName "L-655708"
    xref "NA"
    name "BRD-A84389091"
    degreetriin 0
    degreetriout 80
    betweennesstri 0
    type "DRUG"
    color "blueviolet"
  ]
  node
  [
    id 636
    id1 636
    id2 NaN
    label1 "BRD-K71799778"
    label2 "NA"
    Redundancy1 1
    Redundancy2 NaN
    grado1 84
    grado2 NaN
    ClusteringRobbinsAlexander1 0.442096447152367
    ClusteringRobbinsAlexander2 NaN
    ClusteringDot1 0.300139399002846
    ClusteringDot2 NaN
    type1 "DRUG"
    type2 "NA"
    color1 "blueviolet"
    color2 "NA"
    drugName "BML-259"
    xref "NA"
    name "BRD-K71799778"
    degreetriin 0
    degreetriout 84
    betweennesstri 0
    type "DRUG"
    color "blueviolet"
  ]
  node
  [
    id 637
    id1 637
    id2 NaN
    label1 "BRD-K67966701"
    label2 "NA"
    Redundancy1 1
    Redundancy2 NaN
    grado1 60
    grado2 NaN
    ClusteringRobbinsAlexander1 0.442096447152367
    ClusteringRobbinsAlexander2 NaN
    ClusteringDot1 0.22887750920081
    ClusteringDot2 NaN
    type1 "DRUG"
    type2 "NA"
    color1 "blueviolet"
    color2 "NA"
    drugName "lisinopril"
    xref "NA"
    name "BRD-K67966701"
    degreetriin 0
    degreetriout 60
    betweennesstri 0
    type "DRUG"
    color "blueviolet"
  ]
  node
  [
    id 638
    id1 638
    id2 NaN
    label1 "BRD-K60770992"
    label2 "NA"
    Redundancy1 1
    Redundancy2 NaN
    grado1 68
    grado2 NaN
    ClusteringRobbinsAlexander1 0.442096447152367
    ClusteringRobbinsAlexander2 NaN
    ClusteringDot1 0.237841382650356
    ClusteringDot2 NaN
    type1 "DRUG"
    type2 "NA"
    color1 "blueviolet"
    color2 "NA"
    drugName "pergolide"
    xref "NA"
    name "BRD-K60770992"
    degreetriin 0
    degreetriout 68
    betweennesstri 0
    type "DRUG"
    color "blueviolet"
  ]
  node
  [
    id 639
    id1 639
    id2 NaN
    label1 "BRD-K82135108"
    label2 "NA"
    Redundancy1 0.999698885877748
    Redundancy2 NaN
    grado1 82
    grado2 NaN
    ClusteringRobbinsAlexander1 0.442096447152367
    ClusteringRobbinsAlexander2 NaN
    ClusteringDot1 0.295310629263846
    ClusteringDot2 NaN
    type1 "DRUG"
    type2 "NA"
    color1 "blueviolet"
    color2 "NA"
    drugName "elesclomol"
    xref "NA"
    name "BRD-K82135108"
    degreetriin 0
    degreetriout 82
    betweennesstri 0
    type "DRUG"
    color "blueviolet"
  ]
  node
  [
    id 640
    id1 640
    id2 NaN
    label1 "BRD-A48430263"
    label2 "NA"
    Redundancy1 1
    Redundancy2 NaN
    grado1 74
    grado2 NaN
    ClusteringRobbinsAlexander1 0.442096447152367
    ClusteringRobbinsAlexander2 NaN
    ClusteringDot1 0.289638436160998
    ClusteringDot2 NaN
    type1 "DRUG"
    type2 "NA"
    color1 "blueviolet"
    color2 "NA"
    drugName "pioglitazone"
    xref "NA"
    name "BRD-A48430263"
    degreetriin 0
    degreetriout 74
    betweennesstri 0
    type "DRUG"
    color "blueviolet"
  ]
  node
  [
    id 641
    id1 641
    id2 NaN
    label1 "BRD-K57200229"
    label2 "NA"
    Redundancy1 1
    Redundancy2 NaN
    grado1 79
    grado2 NaN
    ClusteringRobbinsAlexander1 0.442096447152367
    ClusteringRobbinsAlexander2 NaN
    ClusteringDot1 0.299272973782277
    ClusteringDot2 NaN
    type1 "DRUG"
    type2 "NA"
    color1 "blueviolet"
    color2 "NA"
    drugName "SD-6-035-B3"
    xref "NA"
    name "BRD-K57200229"
    degreetriin 0
    degreetriout 79
    betweennesstri 0
    type "DRUG"
    color "blueviolet"
  ]
  node
  [
    id 642
    id1 642
    id2 NaN
    label1 "BRD-K97158071"
    label2 "NA"
    Redundancy1 1
    Redundancy2 NaN
    grado1 86
    grado2 NaN
    ClusteringRobbinsAlexander1 0.442096447152367
    ClusteringRobbinsAlexander2 NaN
    ClusteringDot1 0.257794537245651
    ClusteringDot2 NaN
    type1 "DRUG"
    type2 "NA"
    color1 "blueviolet"
    color2 "NA"
    drugName "droperidol"
    xref "NA"
    name "BRD-K97158071"
    degreetriin 0
    degreetriout 86
    betweennesstri 0
    type "DRUG"
    color "blueviolet"
  ]
  node
  [
    id 643
    id1 643
    id2 NaN
    label1 "BRD-K51018020"
    label2 "NA"
    Redundancy1 1
    Redundancy2 NaN
    grado1 75
    grado2 NaN
    ClusteringRobbinsAlexander1 0.442096447152367
    ClusteringRobbinsAlexander2 NaN
    ClusteringDot1 0.295543985208477
    ClusteringDot2 NaN
    type1 "DRUG"
    type2 "NA"
    color1 "blueviolet"
    color2 "NA"
    drugName "VAMA-37"
    xref "NA"
    name "BRD-K51018020"
    degreetriin 0
    degreetriout 75
    betweennesstri 0
    type "DRUG"
    color "blueviolet"
  ]
  node
  [
    id 644
    id1 644
    id2 NaN
    label1 "BRD-K88701661"
    label2 "NA"
    Redundancy1 1
    Redundancy2 NaN
    grado1 59
    grado2 NaN
    ClusteringRobbinsAlexander1 0.442096447152367
    ClusteringRobbinsAlexander2 NaN
    ClusteringDot1 0.245166603869654
    ClusteringDot2 NaN
    type1 "DRUG"
    type2 "NA"
    color1 "blueviolet"
    color2 "NA"
    drugName "dimercaptosuccinic-acid"
    xref "NA"
    name "BRD-K88701661"
    degreetriin 0
    degreetriout 59
    betweennesstri 0
    type "DRUG"
    color "blueviolet"
  ]
  node
  [
    id 645
    id1 645
    id2 NaN
    label1 "BRD-K61192372"
    label2 "NA"
    Redundancy1 1
    Redundancy2 NaN
    grado1 74
    grado2 NaN
    ClusteringRobbinsAlexander1 0.442096447152367
    ClusteringRobbinsAlexander2 NaN
    ClusteringDot1 0.274315947937282
    ClusteringDot2 NaN
    type1 "DRUG"
    type2 "NA"
    color1 "blueviolet"
    color2 "NA"
    drugName "capecitabine"
    xref "NA"
    name "BRD-K61192372"
    degreetriin 0
    degreetriout 74
    betweennesstri 0
    type "DRUG"
    color "blueviolet"
  ]
  node
  [
    id 646
    id1 646
    id2 NaN
    label1 "BRD-A11990600"
    label2 "NA"
    Redundancy1 0.99963963963964
    Redundancy2 NaN
    grado1 75
    grado2 NaN
    ClusteringRobbinsAlexander1 0.442096447152367
    ClusteringRobbinsAlexander2 NaN
    ClusteringDot1 0.262444859119406
    ClusteringDot2 NaN
    type1 "DRUG"
    type2 "NA"
    color1 "blueviolet"
    color2 "NA"
    drugName "lorazepam"
    xref "NA"
    name "BRD-A11990600"
    degreetriin 0
    degreetriout 75
    betweennesstri 0
    type "DRUG"
    color "blueviolet"
  ]
  node
  [
    id 647
    id1 647
    id2 NaN
    label1 "BRD-K34154330"
    label2 "NA"
    Redundancy1 1
    Redundancy2 NaN
    grado1 80
    grado2 NaN
    ClusteringRobbinsAlexander1 0.442096447152367
    ClusteringRobbinsAlexander2 NaN
    ClusteringDot1 0.277412342262248
    ClusteringDot2 NaN
    type1 "DRUG"
    type2 "NA"
    color1 "blueviolet"
    color2 "NA"
    drugName "tracazolate"
    xref "NA"
    name "BRD-K34154330"
    degreetriin 0
    degreetriout 80
    betweennesstri 0
    type "DRUG"
    color "blueviolet"
  ]
  node
  [
    id 648
    id1 648
    id2 NaN
    label1 "BRD-A15435692"
    label2 "NA"
    Redundancy1 0.998494429388738
    Redundancy2 NaN
    grado1 82
    grado2 NaN
    ClusteringRobbinsAlexander1 0.442096447152367
    ClusteringRobbinsAlexander2 NaN
    ClusteringDot1 0.25615119861006
    ClusteringDot2 NaN
    type1 "DRUG"
    type2 "NA"
    color1 "blueviolet"
    color2 "NA"
    drugName "BMY-14802"
    xref "NA"
    name "BRD-A15435692"
    degreetriin 0
    degreetriout 82
    betweennesstri 0
    type "DRUG"
    color "blueviolet"
  ]
  node
  [
    id 649
    id1 649
    id2 NaN
    label1 "BRD-K50388907"
    label2 "NA"
    Redundancy1 1
    Redundancy2 NaN
    grado1 83
    grado2 NaN
    ClusteringRobbinsAlexander1 0.442096447152367
    ClusteringRobbinsAlexander2 NaN
    ClusteringDot1 0.306166999992929
    ClusteringDot2 NaN
    type1 "DRUG"
    type2 "NA"
    color1 "blueviolet"
    color2 "NA"
    drugName "fenofibrate"
    xref "NA"
    name "BRD-K50388907"
    degreetriin 0
    degreetriout 83
    betweennesstri 0
    type "DRUG"
    color "blueviolet"
  ]
  node
  [
    id 650
    id1 650
    id2 NaN
    label1 "BRD-K28907958"
    label2 "NA"
    Redundancy1 1
    Redundancy2 NaN
    grado1 73
    grado2 NaN
    ClusteringRobbinsAlexander1 0.442096447152367
    ClusteringRobbinsAlexander2 NaN
    ClusteringDot1 0.214193700332761
    ClusteringDot2 NaN
    type1 "DRUG"
    type2 "NA"
    color1 "blueviolet"
    color2 "NA"
    drugName "CD-437"
    xref "NA"
    name "BRD-K28907958"
    degreetriin 0
    degreetriout 73
    betweennesstri 0
    type "DRUG"
    color "blueviolet"
  ]
  node
  [
    id 651
    id1 651
    id2 NaN
    label1 "BRD-K54330070"
    label2 "NA"
    Redundancy1 1
    Redundancy2 NaN
    grado1 60
    grado2 NaN
    ClusteringRobbinsAlexander1 0.442096447152367
    ClusteringRobbinsAlexander2 NaN
    ClusteringDot1 0.249789980677669
    ClusteringDot2 NaN
    type1 "DRUG"
    type2 "NA"
    color1 "blueviolet"
    color2 "NA"
    drugName "SB-202190"
    xref "NA"
    name "BRD-K54330070"
    degreetriin 0
    degreetriout 60
    betweennesstri 0
    type "DRUG"
    color "blueviolet"
  ]
  node
  [
    id 652
    id1 652
    id2 NaN
    label1 "BRD-A42167015"
    label2 "NA"
    Redundancy1 1
    Redundancy2 NaN
    grado1 71
    grado2 NaN
    ClusteringRobbinsAlexander1 0.442096447152367
    ClusteringRobbinsAlexander2 NaN
    ClusteringDot1 0.257802879391161
    ClusteringDot2 NaN
    type1 "DRUG"
    type2 "NA"
    color1 "blueviolet"
    color2 "NA"
    drugName "carteolol"
    xref "NA"
    name "BRD-A42167015"
    degreetriin 0
    degreetriout 71
    betweennesstri 0
    type "DRUG"
    color "blueviolet"
  ]
  node
  [
    id 653
    id1 653
    id2 NaN
    label1 "BRD-K05181084"
    label2 "NA"
    Redundancy1 1
    Redundancy2 NaN
    grado1 62
    grado2 NaN
    ClusteringRobbinsAlexander1 0.442096447152367
    ClusteringRobbinsAlexander2 NaN
    ClusteringDot1 0.293051826323537
    ClusteringDot2 NaN
    type1 "DRUG"
    type2 "NA"
    color1 "blueviolet"
    color2 "NA"
    drugName "NGB-2904"
    xref "NA"
    name "BRD-K05181084"
    degreetriin 0
    degreetriout 62
    betweennesstri 0
    type "DRUG"
    color "blueviolet"
  ]
  node
  [
    id 654
    id1 654
    id2 NaN
    label1 "BRD-K17349619"
    label2 "NA"
    Redundancy1 1
    Redundancy2 NaN
    grado1 88
    grado2 NaN
    ClusteringRobbinsAlexander1 0.442096447152367
    ClusteringRobbinsAlexander2 NaN
    ClusteringDot1 0.265130286221099
    ClusteringDot2 NaN
    type1 "DRUG"
    type2 "NA"
    color1 "blueviolet"
    color2 "NA"
    drugName "HLI-373"
    xref "NA"
    name "BRD-K17349619"
    degreetriin 0
    degreetriout 88
    betweennesstri 0
    type "DRUG"
    color "blueviolet"
  ]
  node
  [
    id 655
    id1 655
    id2 NaN
    label1 "BRD-K50135270"
    label2 "NA"
    Redundancy1 1
    Redundancy2 NaN
    grado1 52
    grado2 NaN
    ClusteringRobbinsAlexander1 0.442096447152367
    ClusteringRobbinsAlexander2 NaN
    ClusteringDot1 0.235165677434077
    ClusteringDot2 NaN
    type1 "DRUG"
    type2 "NA"
    color1 "blueviolet"
    color2 "NA"
    drugName "GBR-12935"
    xref "NA"
    name "BRD-K50135270"
    degreetriin 0
    degreetriout 52
    betweennesstri 0
    type "DRUG"
    color "blueviolet"
  ]
  node
  [
    id 656
    id1 656
    id2 349
    label1 "GO:0006910"
    label2 "349"
    Redundancy1 1
    Redundancy2 0
    grado1 976
    grado2 1
    ClusteringRobbinsAlexander1 0.442096447152367
    ClusteringRobbinsAlexander2 0.0257589696412144
    ClusteringDot1 0.125119597170628
    ClusteringDot2 0.833333333333333
    type1 "GO"
    type2 "GO"
    color1 "cornflowerblue"
    color2 "cornflowerblue"
    drugName "NA"
    xref "GO:0006910"
    name "GO:0006910"
    degreetriin 976
    degreetriout 1
    betweennesstri 691.15
    type "GO"
    color "cornflowerblue"
  ]
  node
  [
    id 657
    id1 657
    id2 NaN
    label1 "BRD-K89930444"
    label2 "NA"
    Redundancy1 1
    Redundancy2 NaN
    grado1 73
    grado2 NaN
    ClusteringRobbinsAlexander1 0.442096447152367
    ClusteringRobbinsAlexander2 NaN
    ClusteringDot1 0.247718365736365
    ClusteringDot2 NaN
    type1 "DRUG"
    type2 "NA"
    color1 "blueviolet"
    color2 "NA"
    drugName "AG-592"
    xref "NA"
    name "BRD-K89930444"
    degreetriin 0
    degreetriout 73
    betweennesstri 0
    type "DRUG"
    color "blueviolet"
  ]
  node
  [
    id 658
    id1 658
    id2 NaN
    label1 "BRD-K81128206"
    label2 "NA"
    Redundancy1 1
    Redundancy2 NaN
    grado1 76
    grado2 NaN
    ClusteringRobbinsAlexander1 0.442096447152367
    ClusteringRobbinsAlexander2 NaN
    ClusteringDot1 0.30816332190759
    ClusteringDot2 NaN
    type1 "DRUG"
    type2 "NA"
    color1 "blueviolet"
    color2 "NA"
    drugName "edrophonium"
    xref "NA"
    name "BRD-K81128206"
    degreetriin 0
    degreetriout 76
    betweennesstri 0
    type "DRUG"
    color "blueviolet"
  ]
  node
  [
    id 659
    id1 659
    id2 NaN
    label1 "BRD-K45681478"
    label2 "NA"
    Redundancy1 1
    Redundancy2 NaN
    grado1 84
    grado2 NaN
    ClusteringRobbinsAlexander1 0.442096447152367
    ClusteringRobbinsAlexander2 NaN
    ClusteringDot1 0.296861446782226
    ClusteringDot2 NaN
    type1 "DRUG"
    type2 "NA"
    color1 "blueviolet"
    color2 "NA"
    drugName "JMW-MITF1"
    xref "NA"
    name "BRD-K45681478"
    degreetriin 0
    degreetriout 84
    betweennesstri 0
    type "DRUG"
    color "blueviolet"
  ]
  node
  [
    id 660
    id1 660
    id2 NaN
    label1 "BRD-K25075681"
    label2 "NA"
    Redundancy1 1
    Redundancy2 NaN
    grado1 87
    grado2 NaN
    ClusteringRobbinsAlexander1 0.442096447152367
    ClusteringRobbinsAlexander2 NaN
    ClusteringDot1 0.265048961156134
    ClusteringDot2 NaN
    type1 "DRUG"
    type2 "NA"
    color1 "blueviolet"
    color2 "NA"
    drugName "SR-48692"
    xref "NA"
    name "BRD-K25075681"
    degreetriin 0
    degreetriout 87
    betweennesstri 0
    type "DRUG"
    color "blueviolet"
  ]
  node
  [
    id 661
    id1 661
    id2 NaN
    label1 "BRD-A38275906"
    label2 "NA"
    Redundancy1 1
    Redundancy2 NaN
    grado1 80
    grado2 NaN
    ClusteringRobbinsAlexander1 0.442096447152367
    ClusteringRobbinsAlexander2 NaN
    ClusteringDot1 0.306856842371906
    ClusteringDot2 NaN
    type1 "DRUG"
    type2 "NA"
    color1 "blueviolet"
    color2 "NA"
    drugName "ST-019366"
    xref "NA"
    name "BRD-A38275906"
    degreetriin 0
    degreetriout 80
    betweennesstri 0
    type "DRUG"
    color "blueviolet"
  ]
  node
  [
    id 662
    id1 662
    id2 NaN
    label1 "BRD-K60398284"
    label2 "NA"
    Redundancy1 1
    Redundancy2 NaN
    grado1 49
    grado2 NaN
    ClusteringRobbinsAlexander1 0.442096447152367
    ClusteringRobbinsAlexander2 NaN
    ClusteringDot1 0.271688782650153
    ClusteringDot2 NaN
    type1 "DRUG"
    type2 "NA"
    color1 "blueviolet"
    color2 "NA"
    drugName "SA-1921614"
    xref "NA"
    name "BRD-K60398284"
    degreetriin 0
    degreetriout 49
    betweennesstri 0
    type "DRUG"
    color "blueviolet"
  ]
  node
  [
    id 663
    id1 663
    id2 NaN
    label1 "BRD-K38324426"
    label2 "NA"
    Redundancy1 1
    Redundancy2 NaN
    grado1 77
    grado2 NaN
    ClusteringRobbinsAlexander1 0.442096447152367
    ClusteringRobbinsAlexander2 NaN
    ClusteringDot1 0.307275453907756
    ClusteringDot2 NaN
    type1 "DRUG"
    type2 "NA"
    color1 "blueviolet"
    color2 "NA"
    drugName "EMF-sumo1-8"
    xref "NA"
    name "BRD-K38324426"
    degreetriin 0
    degreetriout 77
    betweennesstri 0
    type "DRUG"
    color "blueviolet"
  ]
  node
  [
    id 664
    id1 664
    id2 NaN
    label1 "BRD-K18025010"
    label2 "NA"
    Redundancy1 1
    Redundancy2 NaN
    grado1 85
    grado2 NaN
    ClusteringRobbinsAlexander1 0.442096447152367
    ClusteringRobbinsAlexander2 NaN
    ClusteringDot1 0.293666044464034
    ClusteringDot2 NaN
    type1 "DRUG"
    type2 "NA"
    color1 "blueviolet"
    color2 "NA"
    drugName "MW-A1-18"
    xref "NA"
    name "BRD-K18025010"
    degreetriin 0
    degreetriout 85
    betweennesstri 0
    type "DRUG"
    color "blueviolet"
  ]
  node
  [
    id 665
    id1 665
    id2 NaN
    label1 "BRD-A51820102"
    label2 "NA"
    Redundancy1 1
    Redundancy2 NaN
    grado1 76
    grado2 NaN
    ClusteringRobbinsAlexander1 0.442096447152367
    ClusteringRobbinsAlexander2 NaN
    ClusteringDot1 0.244278039354931
    ClusteringDot2 NaN
    type1 "DRUG"
    type2 "NA"
    color1 "blueviolet"
    color2 "NA"
    drugName "econazole"
    xref "NA"
    name "BRD-A51820102"
    degreetriin 0
    degreetriout 76
    betweennesstri 0
    type "DRUG"
    color "blueviolet"
  ]
  node
  [
    id 666
    id1 666
    id2 NaN
    label1 "BRD-K08547377"
    label2 "NA"
    Redundancy1 1
    Redundancy2 NaN
    grado1 61
    grado2 NaN
    ClusteringRobbinsAlexander1 0.442096447152367
    ClusteringRobbinsAlexander2 NaN
    ClusteringDot1 0.239294368181313
    ClusteringDot2 NaN
    type1 "DRUG"
    type2 "NA"
    color1 "blueviolet"
    color2 "NA"
    drugName "irinotecan"
    xref "NA"
    name "BRD-K08547377"
    degreetriin 0
    degreetriout 61
    betweennesstri 0
    type "DRUG"
    color "blueviolet"
  ]
  node
  [
    id 667
    id1 667
    id2 NaN
    label1 "BRD-K19796430"
    label2 "NA"
    Redundancy1 1
    Redundancy2 NaN
    grado1 81
    grado2 NaN
    ClusteringRobbinsAlexander1 0.442096447152367
    ClusteringRobbinsAlexander2 NaN
    ClusteringDot1 0.263533899260968
    ClusteringDot2 NaN
    type1 "DRUG"
    type2 "NA"
    color1 "blueviolet"
    color2 "NA"
    drugName "sonidegib"
    xref "NA"
    name "BRD-K19796430"
    degreetriin 0
    degreetriout 81
    betweennesstri 0
    type "DRUG"
    color "blueviolet"
  ]
  node
  [
    id 668
    id1 668
    id2 NaN
    label1 "BRD-K11196887"
    label2 "NA"
    Redundancy1 1
    Redundancy2 NaN
    grado1 80
    grado2 NaN
    ClusteringRobbinsAlexander1 0.442096447152367
    ClusteringRobbinsAlexander2 NaN
    ClusteringDot1 0.288317257104383
    ClusteringDot2 NaN
    type1 "DRUG"
    type2 "NA"
    color1 "blueviolet"
    color2 "NA"
    drugName "norfloxacin"
    xref "NA"
    name "BRD-K11196887"
    degreetriin 0
    degreetriout 80
    betweennesstri 0
    type "DRUG"
    color "blueviolet"
  ]
  node
  [
    id 669
    id1 669
    id2 NaN
    label1 "BRD-K93188295"
    label2 "NA"
    Redundancy1 1
    Redundancy2 NaN
    grado1 67
    grado2 NaN
    ClusteringRobbinsAlexander1 0.442096447152367
    ClusteringRobbinsAlexander2 NaN
    ClusteringDot1 0.283797532859889
    ClusteringDot2 NaN
    type1 "DRUG"
    type2 "NA"
    color1 "blueviolet"
    color2 "NA"
    drugName "ARC-239"
    xref "NA"
    name "BRD-K93188295"
    degreetriin 0
    degreetriout 67
    betweennesstri 0
    type "DRUG"
    color "blueviolet"
  ]
  node
  [
    id 670
    id1 670
    id2 NaN
    label1 "BRD-A02198599"
    label2 "NA"
    Redundancy1 1
    Redundancy2 NaN
    grado1 82
    grado2 NaN
    ClusteringRobbinsAlexander1 0.442096447152367
    ClusteringRobbinsAlexander2 NaN
    ClusteringDot1 0.288730308452162
    ClusteringDot2 NaN
    type1 "DRUG"
    type2 "NA"
    color1 "blueviolet"
    color2 "NA"
    drugName "EMF-sumo1-9"
    xref "NA"
    name "BRD-A02198599"
    degreetriin 0
    degreetriout 82
    betweennesstri 0
    type "DRUG"
    color "blueviolet"
  ]
  node
  [
    id 671
    id1 671
    id2 327
    label1 "GO:0000175"
    label2 "327"
    Redundancy1 1
    Redundancy2 0
    grado1 337
    grado2 1
    ClusteringRobbinsAlexander1 0.442096447152367
    ClusteringRobbinsAlexander2 0.0257589696412144
    ClusteringDot1 0.0636629934362836
    ClusteringDot2 0.527777777777778
    type1 "GO"
    type2 "GO"
    color1 "cornflowerblue"
    color2 "cornflowerblue"
    drugName "NA"
    xref "GO:0000175"
    name "GO:0000175"
    degreetriin 337
    degreetriout 1
    betweennesstri 91.127380952381
    type "GO"
    color "cornflowerblue"
  ]
  node
  [
    id 672
    id1 672
    id2 NaN
    label1 "BRD-A88254928"
    label2 "NA"
    Redundancy1 0.999298245614035
    Redundancy2 NaN
    grado1 76
    grado2 NaN
    ClusteringRobbinsAlexander1 0.442096447152367
    ClusteringRobbinsAlexander2 NaN
    ClusteringDot1 0.287602093440161
    ClusteringDot2 NaN
    type1 "DRUG"
    type2 "NA"
    color1 "blueviolet"
    color2 "NA"
    drugName "salbutamol"
    xref "NA"
    name "BRD-A88254928"
    degreetriin 0
    degreetriout 76
    betweennesstri 0
    type "DRUG"
    color "blueviolet"
  ]
  node
  [
    id 673
    id1 673
    id2 NaN
    label1 "BRD-K54729176"
    label2 "NA"
    Redundancy1 1
    Redundancy2 NaN
    grado1 82
    grado2 NaN
    ClusteringRobbinsAlexander1 0.442096447152367
    ClusteringRobbinsAlexander2 NaN
    ClusteringDot1 0.298689967348865
    ClusteringDot2 NaN
    type1 "DRUG"
    type2 "NA"
    color1 "blueviolet"
    color2 "NA"
    drugName "suberoyl-bis-hydroxamic-acid"
    xref "NA"
    name "BRD-K54729176"
    degreetriin 0
    degreetriout 82
    betweennesstri 0
    type "DRUG"
    color "blueviolet"
  ]
  node
  [
    id 674
    id1 674
    id2 NaN
    label1 "BRD-K09854848"
    label2 "NA"
    Redundancy1 1
    Redundancy2 NaN
    grado1 91
    grado2 NaN
    ClusteringRobbinsAlexander1 0.442096447152367
    ClusteringRobbinsAlexander2 NaN
    ClusteringDot1 0.287677429706806
    ClusteringDot2 NaN
    type1 "DRUG"
    type2 "NA"
    color1 "blueviolet"
    color2 "NA"
    drugName "MD-II-008-P"
    xref "NA"
    name "BRD-K09854848"
    degreetriin 0
    degreetriout 91
    betweennesstri 0
    type "DRUG"
    color "blueviolet"
  ]
  node
  [
    id 675
    id1 675
    id2 NaN
    label1 "BRD-A24191444"
    label2 "NA"
    Redundancy1 1
    Redundancy2 NaN
    grado1 78
    grado2 NaN
    ClusteringRobbinsAlexander1 0.442096447152367
    ClusteringRobbinsAlexander2 NaN
    ClusteringDot1 0.320148480070136
    ClusteringDot2 NaN
    type1 "DRUG"
    type2 "NA"
    color1 "blueviolet"
    color2 "NA"
    drugName "ifenprodil"
    xref "NA"
    name "BRD-A24191444"
    degreetriin 0
    degreetriout 78
    betweennesstri 0
    type "DRUG"
    color "blueviolet"
  ]
  node
  [
    id 676
    id1 676
    id2 NaN
    label1 "BRD-K05104363"
    label2 "NA"
    Redundancy1 1
    Redundancy2 NaN
    grado1 43
    grado2 NaN
    ClusteringRobbinsAlexander1 0.442096447152367
    ClusteringRobbinsAlexander2 NaN
    ClusteringDot1 0.114788360127616
    ClusteringDot2 NaN
    type1 "DRUG"
    type2 "NA"
    color1 "blueviolet"
    color2 "NA"
    drugName "PD-184352"
    xref "NA"
    name "BRD-K05104363"
    degreetriin 0
    degreetriout 43
    betweennesstri 0
    type "DRUG"
    color "blueviolet"
  ]
  node
  [
    id 677
    id1 677
    id2 NaN
    label1 "BRD-A27489425"
    label2 "NA"
    Redundancy1 1
    Redundancy2 NaN
    grado1 57
    grado2 NaN
    ClusteringRobbinsAlexander1 0.442096447152367
    ClusteringRobbinsAlexander2 NaN
    ClusteringDot1 0.266146345309266
    ClusteringDot2 NaN
    type1 "DRUG"
    type2 "NA"
    color1 "blueviolet"
    color2 "NA"
    drugName "rolitetracycline"
    xref "NA"
    name "BRD-A27489425"
    degreetriin 0
    degreetriout 57
    betweennesstri 0
    type "DRUG"
    color "blueviolet"
  ]
  node
  [
    id 678
    id1 678
    id2 NaN
    label1 "BRD-K39670393"
    label2 "NA"
    Redundancy1 1
    Redundancy2 NaN
    grado1 64
    grado2 NaN
    ClusteringRobbinsAlexander1 0.442096447152367
    ClusteringRobbinsAlexander2 NaN
    ClusteringDot1 0.255084289446223
    ClusteringDot2 NaN
    type1 "DRUG"
    type2 "NA"
    color1 "blueviolet"
    color2 "NA"
    drugName "amthamine"
    xref "NA"
    name "BRD-K39670393"
    degreetriin 0
    degreetriout 64
    betweennesstri 0
    type "DRUG"
    color "blueviolet"
  ]
  node
  [
    id 679
    id1 679
    id2 NaN
    label1 "BRD-K18895904"
    label2 "NA"
    Redundancy1 1
    Redundancy2 NaN
    grado1 75
    grado2 NaN
    ClusteringRobbinsAlexander1 0.442096447152367
    ClusteringRobbinsAlexander2 NaN
    ClusteringDot1 0.295989723421944
    ClusteringDot2 NaN
    type1 "DRUG"
    type2 "NA"
    color1 "blueviolet"
    color2 "NA"
    drugName "olanzapine"
    xref "NA"
    name "BRD-K18895904"
    degreetriin 0
    degreetriout 75
    betweennesstri 0
    type "DRUG"
    color "blueviolet"
  ]
  node
  [
    id 680
    id1 680
    id2 NaN
    label1 "BRD-K56558538"
    label2 "NA"
    Redundancy1 1
    Redundancy2 NaN
    grado1 82
    grado2 NaN
    ClusteringRobbinsAlexander1 0.442096447152367
    ClusteringRobbinsAlexander2 NaN
    ClusteringDot1 0.304381076404007
    ClusteringDot2 NaN
    type1 "DRUG"
    type2 "NA"
    color1 "blueviolet"
    color2 "NA"
    drugName "ambroxol"
    xref "NA"
    name "BRD-K56558538"
    degreetriin 0
    degreetriout 82
    betweennesstri 0
    type "DRUG"
    color "blueviolet"
  ]
  node
  [
    id 681
    id1 681
    id2 NaN
    label1 "BRD-K33379087"
    label2 "NA"
    Redundancy1 1
    Redundancy2 NaN
    grado1 84
    grado2 NaN
    ClusteringRobbinsAlexander1 0.442096447152367
    ClusteringRobbinsAlexander2 NaN
    ClusteringDot1 0.292387813377844
    ClusteringDot2 NaN
    type1 "DRUG"
    type2 "NA"
    color1 "blueviolet"
    color2 "NA"
    drugName "tivantinib"
    xref "NA"
    name "BRD-K33379087"
    degreetriin 0
    degreetriout 84
    betweennesstri 0
    type "DRUG"
    color "blueviolet"
  ]
  node
  [
    id 682
    id1 682
    id2 NaN
    label1 "BRD-K50234570"
    label2 "NA"
    Redundancy1 1
    Redundancy2 NaN
    grado1 67
    grado2 NaN
    ClusteringRobbinsAlexander1 0.442096447152367
    ClusteringRobbinsAlexander2 NaN
    ClusteringDot1 0.219581156708145
    ClusteringDot2 NaN
    type1 "DRUG"
    type2 "NA"
    color1 "blueviolet"
    color2 "NA"
    drugName "EMF-bca1-16"
    xref "NA"
    name "BRD-K50234570"
    degreetriin 0
    degreetriout 67
    betweennesstri 0
    type "DRUG"
    color "blueviolet"
  ]
  node
  [
    id 683
    id1 683
    id2 NaN
    label1 "BRD-K45033733"
    label2 "NA"
    Redundancy1 1
    Redundancy2 NaN
    grado1 88
    grado2 NaN
    ClusteringRobbinsAlexander1 0.442096447152367
    ClusteringRobbinsAlexander2 NaN
    ClusteringDot1 0.26861793902383
    ClusteringDot2 NaN
    type1 "DRUG"
    type2 "NA"
    color1 "blueviolet"
    color2 "NA"
    drugName "famciclovir"
    xref "NA"
    name "BRD-K45033733"
    degreetriin 0
    degreetriout 88
    betweennesstri 0
    type "DRUG"
    color "blueviolet"
  ]
  node
  [
    id 684
    id1 684
    id2 NaN
    label1 "BRD-A93206962"
    label2 "NA"
    Redundancy1 1
    Redundancy2 NaN
    grado1 62
    grado2 NaN
    ClusteringRobbinsAlexander1 0.442096447152367
    ClusteringRobbinsAlexander2 NaN
    ClusteringDot1 0.238459691697535
    ClusteringDot2 NaN
    type1 "DRUG"
    type2 "NA"
    color1 "blueviolet"
    color2 "NA"
    drugName "L-755507"
    xref "NA"
    name "BRD-A93206962"
    degreetriin 0
    degreetriout 62
    betweennesstri 0
    type "DRUG"
    color "blueviolet"
  ]
  node
  [
    id 685
    id1 685
    id2 NaN
    label1 "BRD-A09062839"
    label2 "NA"
    Redundancy1 1
    Redundancy2 NaN
    grado1 82
    grado2 NaN
    ClusteringRobbinsAlexander1 0.442096447152367
    ClusteringRobbinsAlexander2 NaN
    ClusteringDot1 0.330030717979618
    ClusteringDot2 NaN
    type1 "DRUG"
    type2 "NA"
    color1 "blueviolet"
    color2 "NA"
    drugName "amyleine"
    xref "NA"
    name "BRD-A09062839"
    degreetriin 0
    degreetriout 82
    betweennesstri 0
    type "DRUG"
    color "blueviolet"
  ]
  node
  [
    id 686
    id1 686
    id2 NaN
    label1 "BRD-A25234499"
    label2 "NA"
    Redundancy1 1
    Redundancy2 NaN
    grado1 79
    grado2 NaN
    ClusteringRobbinsAlexander1 0.442096447152367
    ClusteringRobbinsAlexander2 NaN
    ClusteringDot1 0.251920279434285
    ClusteringDot2 NaN
    type1 "DRUG"
    type2 "NA"
    color1 "blueviolet"
    color2 "NA"
    drugName "aminoglutethimide"
    xref "NA"
    name "BRD-A25234499"
    degreetriin 0
    degreetriout 79
    betweennesstri 0
    type "DRUG"
    color "blueviolet"
  ]
  node
  [
    id 687
    id1 687
    id2 NaN
    label1 "BRD-K73323637"
    label2 "NA"
    Redundancy1 1
    Redundancy2 NaN
    grado1 78
    grado2 NaN
    ClusteringRobbinsAlexander1 0.442096447152367
    ClusteringRobbinsAlexander2 NaN
    ClusteringDot1 0.311127612641233
    ClusteringDot2 NaN
    type1 "DRUG"
    type2 "NA"
    color1 "blueviolet"
    color2 "NA"
    drugName "levobunolol"
    xref "NA"
    name "BRD-K73323637"
    degreetriin 0
    degreetriout 78
    betweennesstri 0
    type "DRUG"
    color "blueviolet"
  ]
  node
  [
    id 688
    id1 688
    id2 NaN
    label1 "BRD-A26845397"
    label2 "NA"
    Redundancy1 1
    Redundancy2 NaN
    grado1 68
    grado2 NaN
    ClusteringRobbinsAlexander1 0.442096447152367
    ClusteringRobbinsAlexander2 NaN
    ClusteringDot1 0.324075969333043
    ClusteringDot2 NaN
    type1 "DRUG"
    type2 "NA"
    color1 "blueviolet"
    color2 "NA"
    drugName "isamoltane"
    xref "NA"
    name "BRD-A26845397"
    degreetriin 0
    degreetriout 68
    betweennesstri 0
    type "DRUG"
    color "blueviolet"
  ]
  node
  [
    id 689
    id1 689
    id2 NaN
    label1 "BRD-K62792802"
    label2 "NA"
    Redundancy1 1
    Redundancy2 NaN
    grado1 76
    grado2 NaN
    ClusteringRobbinsAlexander1 0.442096447152367
    ClusteringRobbinsAlexander2 NaN
    ClusteringDot1 0.305376575600655
    ClusteringDot2 NaN
    type1 "DRUG"
    type2 "NA"
    color1 "blueviolet"
    color2 "NA"
    drugName "LY-83583"
    xref "NA"
    name "BRD-K62792802"
    degreetriin 0
    degreetriout 76
    betweennesstri 0
    type "DRUG"
    color "blueviolet"
  ]
  node
  [
    id 690
    id1 690
    id2 NaN
    label1 "BRD-K80396088"
    label2 "NA"
    Redundancy1 1
    Redundancy2 NaN
    grado1 66
    grado2 NaN
    ClusteringRobbinsAlexander1 0.442096447152367
    ClusteringRobbinsAlexander2 NaN
    ClusteringDot1 0.295542104558129
    ClusteringDot2 NaN
    type1 "DRUG"
    type2 "NA"
    color1 "blueviolet"
    color2 "NA"
    drugName "gliquidone"
    xref "NA"
    name "BRD-K80396088"
    degreetriin 0
    degreetriout 66
    betweennesstri 0
    type "DRUG"
    color "blueviolet"
  ]
  node
  [
    id 691
    id1 691
    id2 NaN
    label1 "BRD-A24397426"
    label2 "NA"
    Redundancy1 0.999698885877748
    Redundancy2 NaN
    grado1 82
    grado2 NaN
    ClusteringRobbinsAlexander1 0.442096447152367
    ClusteringRobbinsAlexander2 NaN
    ClusteringDot1 0.282638175621932
    ClusteringDot2 NaN
    type1 "DRUG"
    type2 "NA"
    color1 "blueviolet"
    color2 "NA"
    drugName "nadifloxacin"
    xref "NA"
    name "BRD-A24397426"
    degreetriin 0
    degreetriout 82
    betweennesstri 0
    type "DRUG"
    color "blueviolet"
  ]
  node
  [
    id 692
    id1 692
    id2 113
    label1 "GO:0015232"
    label2 "113"
    Redundancy1 1
    Redundancy2 0
    grado1 318
    grado2 1
    ClusteringRobbinsAlexander1 0.442096447152367
    ClusteringRobbinsAlexander2 0.0257589696412144
    ClusteringDot1 0.0616016877085447
    ClusteringDot2 0.833333333333333
    type1 "GO"
    type2 "GO"
    color1 "cornflowerblue"
    color2 "cornflowerblue"
    drugName "NA"
    xref "GO:0015232"
    name "GO:0015232"
    degreetriin 318
    degreetriout 1
    betweennesstri 117.366666666667
    type "GO"
    color "cornflowerblue"
  ]
  node
  [
    id 693
    id1 693
    id2 NaN
    label1 "BRD-K01253243"
    label2 "NA"
    Redundancy1 1
    Redundancy2 NaN
    grado1 87
    grado2 NaN
    ClusteringRobbinsAlexander1 0.442096447152367
    ClusteringRobbinsAlexander2 NaN
    ClusteringDot1 0.288556773351504
    ClusteringDot2 NaN
    type1 "DRUG"
    type2 "NA"
    color1 "blueviolet"
    color2 "NA"
    drugName "SB-590885"
    xref "NA"
    name "BRD-K01253243"
    degreetriin 0
    degreetriout 87
    betweennesstri 0
    type "DRUG"
    color "blueviolet"
  ]
  node
  [
    id 694
    id1 694
    id2 NaN
    label1 "BRD-K91960538"
    label2 "NA"
    Redundancy1 1
    Redundancy2 NaN
    grado1 80
    grado2 NaN
    ClusteringRobbinsAlexander1 0.442096447152367
    ClusteringRobbinsAlexander2 NaN
    ClusteringDot1 0.280795917410444
    ClusteringDot2 NaN
    type1 "DRUG"
    type2 "NA"
    color1 "blueviolet"
    color2 "NA"
    drugName "dimethylnitrosamine"
    xref "NA"
    name "BRD-K91960538"
    degreetriin 0
    degreetriout 80
    betweennesstri 0
    type "DRUG"
    color "blueviolet"
  ]
  node
  [
    id 695
    id1 695
    id2 NaN
    label1 "BRD-K13044802"
    label2 "NA"
    Redundancy1 1
    Redundancy2 NaN
    grado1 78
    grado2 NaN
    ClusteringRobbinsAlexander1 0.442096447152367
    ClusteringRobbinsAlexander2 NaN
    ClusteringDot1 0.220355355794952
    ClusteringDot2 NaN
    type1 "DRUG"
    type2 "NA"
    color1 "blueviolet"
    color2 "NA"
    drugName "ciclopirox"
    xref "NA"
    name "BRD-K13044802"
    degreetriin 0
    degreetriout 78
    betweennesstri 0
    type "DRUG"
    color "blueviolet"
  ]
  node
  [
    id 696
    id1 696
    id2 NaN
    label1 "BRD-K93460210"
    label2 "NA"
    Redundancy1 1
    Redundancy2 NaN
    grado1 74
    grado2 NaN
    ClusteringRobbinsAlexander1 0.442096447152367
    ClusteringRobbinsAlexander2 NaN
    ClusteringDot1 0.283615119221485
    ClusteringDot2 NaN
    type1 "DRUG"
    type2 "NA"
    color1 "blueviolet"
    color2 "NA"
    drugName "lamotrigine"
    xref "NA"
    name "BRD-K93460210"
    degreetriin 0
    degreetriout 74
    betweennesstri 0
    type "DRUG"
    color "blueviolet"
  ]
  node
  [
    id 697
    id1 697
    id2 NaN
    label1 "BRD-K34966483"
    label2 "NA"
    Redundancy1 1
    Redundancy2 NaN
    grado1 75
    grado2 NaN
    ClusteringRobbinsAlexander1 0.442096447152367
    ClusteringRobbinsAlexander2 NaN
    ClusteringDot1 0.287782540452818
    ClusteringDot2 NaN
    type1 "DRUG"
    type2 "NA"
    color1 "blueviolet"
    color2 "NA"
    drugName "MW-STK33-3A"
    xref "NA"
    name "BRD-K34966483"
    degreetriin 0
    degreetriout 75
    betweennesstri 0
    type "DRUG"
    color "blueviolet"
  ]
  node
  [
    id 698
    id1 698
    id2 NaN
    label1 "BRD-A37942872"
    label2 "NA"
    Redundancy1 0.998765432098765
    Redundancy2 NaN
    grado1 81
    grado2 NaN
    ClusteringRobbinsAlexander1 0.442096447152367
    ClusteringRobbinsAlexander2 NaN
    ClusteringDot1 0.301632229803468
    ClusteringDot2 NaN
    type1 "DRUG"
    type2 "NA"
    color1 "blueviolet"
    color2 "NA"
    drugName "eucatropine"
    xref "NA"
    name "BRD-A37942872"
    degreetriin 0
    degreetriout 81
    betweennesstri 0
    type "DRUG"
    color "blueviolet"
  ]
  node
  [
    id 699
    id1 699
    id2 NaN
    label1 "BRD-K61662457"
    label2 "NA"
    Redundancy1 1
    Redundancy2 NaN
    grado1 48
    grado2 NaN
    ClusteringRobbinsAlexander1 0.442096447152367
    ClusteringRobbinsAlexander2 NaN
    ClusteringDot1 0.130810878163432
    ClusteringDot2 NaN
    type1 "DRUG"
    type2 "NA"
    color1 "blueviolet"
    color2 "NA"
    drugName "CAY-10594"
    xref "NA"
    name "BRD-K61662457"
    degreetriin 0
    degreetriout 48
    betweennesstri 0
    type "DRUG"
    color "blueviolet"
  ]
  node
  [
    id 700
    id1 700
    id2 NaN
    label1 "BRD-K30606628"
    label2 "NA"
    Redundancy1 1
    Redundancy2 NaN
    grado1 64
    grado2 NaN
    ClusteringRobbinsAlexander1 0.442096447152367
    ClusteringRobbinsAlexander2 NaN
    ClusteringDot1 0.26392908173716
    ClusteringDot2 NaN
    type1 "DRUG"
    type2 "NA"
    color1 "blueviolet"
    color2 "NA"
    drugName "KU-C104233"
    xref "NA"
    name "BRD-K30606628"
    degreetriin 0
    degreetriout 64
    betweennesstri 0
    type "DRUG"
    color "blueviolet"
  ]
  node
  [
    id 701
    id1 701
    id2 NaN
    label1 "BRD-K93332168"
    label2 "NA"
    Redundancy1 1
    Redundancy2 NaN
    grado1 71
    grado2 NaN
    ClusteringRobbinsAlexander1 0.442096447152367
    ClusteringRobbinsAlexander2 NaN
    ClusteringDot1 0.314410972146221
    ClusteringDot2 NaN
    type1 "DRUG"
    type2 "NA"
    color1 "blueviolet"
    color2 "NA"
    drugName "isocarboxazid"
    xref "NA"
    name "BRD-K93332168"
    degreetriin 0
    degreetriout 71
    betweennesstri 0
    type "DRUG"
    color "blueviolet"
  ]
  node
  [
    id 702
    id1 702
    id2 NaN
    label1 "BRD-K56614220"
    label2 "NA"
    Redundancy1 1
    Redundancy2 NaN
    grado1 79
    grado2 NaN
    ClusteringRobbinsAlexander1 0.442096447152367
    ClusteringRobbinsAlexander2 NaN
    ClusteringDot1 0.300515209793869
    ClusteringDot2 NaN
    type1 "DRUG"
    type2 "NA"
    color1 "blueviolet"
    color2 "NA"
    drugName "clofazimine"
    xref "NA"
    name "BRD-K56614220"
    degreetriin 0
    degreetriout 79
    betweennesstri 0
    type "DRUG"
    color "blueviolet"
  ]
  node
  [
    id 703
    id1 703
    id2 NaN
    label1 "BRD-K68191783"
    label2 "NA"
    Redundancy1 1
    Redundancy2 NaN
    grado1 77
    grado2 NaN
    ClusteringRobbinsAlexander1 0.442096447152367
    ClusteringRobbinsAlexander2 NaN
    ClusteringDot1 0.268993300619055
    ClusteringDot2 NaN
    type1 "DRUG"
    type2 "NA"
    color1 "blueviolet"
    color2 "NA"
    drugName "ALW-II-38-3"
    xref "NA"
    name "BRD-K68191783"
    degreetriin 0
    degreetriout 77
    betweennesstri 0
    type "DRUG"
    color "blueviolet"
  ]
  node
  [
    id 704
    id1 704
    id2 NaN
    label1 "BRD-A75769826"
    label2 "NA"
    Redundancy1 1
    Redundancy2 NaN
    grado1 77
    grado2 NaN
    ClusteringRobbinsAlexander1 0.442096447152367
    ClusteringRobbinsAlexander2 NaN
    ClusteringDot1 0.300459233173277
    ClusteringDot2 NaN
    type1 "DRUG"
    type2 "NA"
    color1 "blueviolet"
    color2 "NA"
    drugName "SDM-25N"
    xref "NA"
    name "BRD-A75769826"
    degreetriin 0
    degreetriout 77
    betweennesstri 0
    type "DRUG"
    color "blueviolet"
  ]
  node
  [
    id 705
    id1 705
    id2 NaN
    label1 "BRD-A36066264"
    label2 "NA"
    Redundancy1 0.999675430055177
    Redundancy2 NaN
    grado1 79
    grado2 NaN
    ClusteringRobbinsAlexander1 0.442096447152367
    ClusteringRobbinsAlexander2 NaN
    ClusteringDot1 0.276312181267298
    ClusteringDot2 NaN
    type1 "DRUG"
    type2 "NA"
    color1 "blueviolet"
    color2 "NA"
    drugName "estradiol-benzoate"
    xref "NA"
    name "BRD-A36066264"
    degreetriin 0
    degreetriout 79
    betweennesstri 0
    type "DRUG"
    color "blueviolet"
  ]
  node
  [
    id 706
    id1 706
    id2 NaN
    label1 "BRD-K13514097"
    label2 "NA"
    Redundancy1 0.998879551820728
    Redundancy2 NaN
    grado1 85
    grado2 NaN
    ClusteringRobbinsAlexander1 0.442096447152367
    ClusteringRobbinsAlexander2 NaN
    ClusteringDot1 0.212804645117573
    ClusteringDot2 NaN
    type1 "DRUG"
    type2 "NA"
    color1 "blueviolet"
    color2 "NA"
    drugName "everolimus"
    xref "NA"
    name "BRD-K13514097"
    degreetriin 0
    degreetriout 85
    betweennesstri 0
    type "DRUG"
    color "blueviolet"
  ]
  node
  [
    id 707
    id1 707
    id2 NaN
    label1 "BRD-A01295252"
    label2 "NA"
    Redundancy1 1
    Redundancy2 NaN
    grado1 80
    grado2 NaN
    ClusteringRobbinsAlexander1 0.442096447152367
    ClusteringRobbinsAlexander2 NaN
    ClusteringDot1 0.294170042000032
    ClusteringDot2 NaN
    type1 "DRUG"
    type2 "NA"
    color1 "blueviolet"
    color2 "NA"
    drugName "7-hydroxy-PIPAT"
    xref "NA"
    name "BRD-A01295252"
    degreetriin 0
    degreetriout 80
    betweennesstri 0
    type "DRUG"
    color "blueviolet"
  ]
  node
  [
    id 708
    id1 708
    id2 NaN
    label1 "BRD-A06390036"
    label2 "NA"
    Redundancy1 1
    Redundancy2 NaN
    grado1 61
    grado2 NaN
    ClusteringRobbinsAlexander1 0.442096447152367
    ClusteringRobbinsAlexander2 NaN
    ClusteringDot1 0.290000613147072
    ClusteringDot2 NaN
    type1 "DRUG"
    type2 "NA"
    color1 "blueviolet"
    color2 "NA"
    drugName "hydroquinidine"
    xref "NA"
    name "BRD-A06390036"
    degreetriin 0
    degreetriout 61
    betweennesstri 0
    type "DRUG"
    color "blueviolet"
  ]
  node
  [
    id 709
    id1 709
    id2 NaN
    label1 "BRD-A98299281"
    label2 "NA"
    Redundancy1 1
    Redundancy2 NaN
    grado1 68
    grado2 NaN
    ClusteringRobbinsAlexander1 0.442096447152367
    ClusteringRobbinsAlexander2 NaN
    ClusteringDot1 0.291392765414431
    ClusteringDot2 NaN
    type1 "DRUG"
    type2 "NA"
    color1 "blueviolet"
    color2 "NA"
    drugName "hydroxytacrine-maleate-(r,s)"
    xref "NA"
    name "BRD-A98299281"
    degreetriin 0
    degreetriout 68
    betweennesstri 0
    type "DRUG"
    color "blueviolet"
  ]
  node
  [
    id 710
    id1 710
    id2 NaN
    label1 "BRD-K10466330"
    label2 "NA"
    Redundancy1 1
    Redundancy2 NaN
    grado1 72
    grado2 NaN
    ClusteringRobbinsAlexander1 0.442096447152367
    ClusteringRobbinsAlexander2 NaN
    ClusteringDot1 0.230432780189111
    ClusteringDot2 NaN
    type1 "DRUG"
    type2 "NA"
    color1 "blueviolet"
    color2 "NA"
    drugName "AVA"
    xref "NA"
    name "BRD-K10466330"
    degreetriin 0
    degreetriout 72
    betweennesstri 0
    type "DRUG"
    color "blueviolet"
  ]
  node
  [
    id 711
    id1 711
    id2 NaN
    label1 "BRD-K30849099"
    label2 "NA"
    Redundancy1 1
    Redundancy2 NaN
    grado1 76
    grado2 NaN
    ClusteringRobbinsAlexander1 0.442096447152367
    ClusteringRobbinsAlexander2 NaN
    ClusteringDot1 0.286968641313894
    ClusteringDot2 NaN
    type1 "DRUG"
    type2 "NA"
    color1 "blueviolet"
    color2 "NA"
    drugName "MW-STK33-2A"
    xref "NA"
    name "BRD-K30849099"
    degreetriin 0
    degreetriout 76
    betweennesstri 0
    type "DRUG"
    color "blueviolet"
  ]
  node
  [
    id 712
    id1 712
    id2 NaN
    label1 "BRD-K75693278"
    label2 "NA"
    Redundancy1 1
    Redundancy2 NaN
    grado1 82
    grado2 NaN
    ClusteringRobbinsAlexander1 0.442096447152367
    ClusteringRobbinsAlexander2 NaN
    ClusteringDot1 0.299830309470912
    ClusteringDot2 NaN
    type1 "DRUG"
    type2 "NA"
    color1 "blueviolet"
    color2 "NA"
    drugName "SA-1458985"
    xref "NA"
    name "BRD-K75693278"
    degreetriin 0
    degreetriout 82
    betweennesstri 0
    type "DRUG"
    color "blueviolet"
  ]
  node
  [
    id 713
    id1 713
    id2 147
    label1 "GO:0051213"
    label2 "147"
    Redundancy1 1
    Redundancy2 0
    grado1 1573
    grado2 2
    ClusteringRobbinsAlexander1 0.442096447152367
    ClusteringRobbinsAlexander2 0.0257589696412144
    ClusteringDot1 0.162357677779214
    ClusteringDot2 0.43
    type1 "GO"
    type2 "GO"
    color1 "cornflowerblue"
    color2 "cornflowerblue"
    drugName "NA"
    xref "GO:0051213"
    name "GO:0051213"
    degreetriin 1573
    degreetriout 2
    betweennesstri 1880.04999999999
    type "GO"
    color "cornflowerblue"
  ]
  node
  [
    id 714
    id1 714
    id2 NaN
    label1 "BRD-A20589515"
    label2 "NA"
    Redundancy1 1
    Redundancy2 NaN
    grado1 77
    grado2 NaN
    ClusteringRobbinsAlexander1 0.442096447152367
    ClusteringRobbinsAlexander2 NaN
    ClusteringDot1 0.25864598722244
    ClusteringDot2 NaN
    type1 "DRUG"
    type2 "NA"
    color1 "blueviolet"
    color2 "NA"
    drugName "dihydroxyphenylglycine"
    xref "NA"
    name "BRD-A20589515"
    degreetriin 0
    degreetriout 77
    betweennesstri 0
    type "DRUG"
    color "blueviolet"
  ]
  node
  [
    id 715
    id1 715
    id2 NaN
    label1 "BRD-K28935038"
    label2 "NA"
    Redundancy1 1
    Redundancy2 NaN
    grado1 81
    grado2 NaN
    ClusteringRobbinsAlexander1 0.442096447152367
    ClusteringRobbinsAlexander2 NaN
    ClusteringDot1 0.28126783836782
    ClusteringDot2 NaN
    type1 "DRUG"
    type2 "NA"
    color1 "blueviolet"
    color2 "NA"
    drugName "loracarbef"
    xref "NA"
    name "BRD-K28935038"
    degreetriin 0
    degreetriout 81
    betweennesstri 0
    type "DRUG"
    color "blueviolet"
  ]
  node
  [
    id 716
    id1 716
    id2 NaN
    label1 "BRD-K67043667"
    label2 "NA"
    Redundancy1 1
    Redundancy2 NaN
    grado1 82
    grado2 NaN
    ClusteringRobbinsAlexander1 0.442096447152367
    ClusteringRobbinsAlexander2 NaN
    ClusteringDot1 0.261117135960537
    ClusteringDot2 NaN
    type1 "DRUG"
    type2 "NA"
    color1 "blueviolet"
    color2 "NA"
    drugName "altretamine"
    xref "NA"
    name "BRD-K67043667"
    degreetriin 0
    degreetriout 82
    betweennesstri 0
    type "DRUG"
    color "blueviolet"
  ]
  node
  [
    id 717
    id1 717
    id2 NaN
    label1 "BRD-K62736196"
    label2 "NA"
    Redundancy1 1
    Redundancy2 NaN
    grado1 59
    grado2 NaN
    ClusteringRobbinsAlexander1 0.442096447152367
    ClusteringRobbinsAlexander2 NaN
    ClusteringDot1 0.31578184363787
    ClusteringDot2 NaN
    type1 "DRUG"
    type2 "NA"
    color1 "blueviolet"
    color2 "NA"
    drugName "guanaben-acetate"
    xref "NA"
    name "BRD-K62736196"
    degreetriin 0
    degreetriout 59
    betweennesstri 0
    type "DRUG"
    color "blueviolet"
  ]
  node
  [
    id 718
    id1 718
    id2 NaN
    label1 "BRD-K10098805"
    label2 "NA"
    Redundancy1 1
    Redundancy2 NaN
    grado1 78
    grado2 NaN
    ClusteringRobbinsAlexander1 0.442096447152367
    ClusteringRobbinsAlexander2 NaN
    ClusteringDot1 0.27332517735814
    ClusteringDot2 NaN
    type1 "DRUG"
    type2 "NA"
    color1 "blueviolet"
    color2 "NA"
    drugName "rhapontin"
    xref "NA"
    name "BRD-K10098805"
    degreetriin 0
    degreetriout 78
    betweennesstri 0
    type "DRUG"
    color "blueviolet"
  ]
  node
  [
    id 719
    id1 719
    id2 NaN
    label1 "BRD-A22101059"
    label2 "NA"
    Redundancy1 1
    Redundancy2 NaN
    grado1 73
    grado2 NaN
    ClusteringRobbinsAlexander1 0.442096447152367
    ClusteringRobbinsAlexander2 NaN
    ClusteringDot1 0.284819854224578
    ClusteringDot2 NaN
    type1 "DRUG"
    type2 "NA"
    color1 "blueviolet"
    color2 "NA"
    drugName "metrifonate"
    xref "NA"
    name "BRD-A22101059"
    degreetriin 0
    degreetriout 73
    betweennesstri 0
    type "DRUG"
    color "blueviolet"
  ]
  node
  [
    id 720
    id1 720
    id2 NaN
    label1 "BRD-K48112880"
    label2 "NA"
    Redundancy1 1
    Redundancy2 NaN
    grado1 81
    grado2 NaN
    ClusteringRobbinsAlexander1 0.442096447152367
    ClusteringRobbinsAlexander2 NaN
    ClusteringDot1 0.259225281760361
    ClusteringDot2 NaN
    type1 "DRUG"
    type2 "NA"
    color1 "blueviolet"
    color2 "NA"
    drugName "FH-535"
    xref "NA"
    name "BRD-K48112880"
    degreetriin 0
    degreetriout 81
    betweennesstri 0
    type "DRUG"
    color "blueviolet"
  ]
  node
  [
    id 721
    id1 721
    id2 NaN
    label1 "BRD-A25037258"
    label2 "NA"
    Redundancy1 1
    Redundancy2 NaN
    grado1 77
    grado2 NaN
    ClusteringRobbinsAlexander1 0.442096447152367
    ClusteringRobbinsAlexander2 NaN
    ClusteringDot1 0.238838267249709
    ClusteringDot2 NaN
    type1 "DRUG"
    type2 "NA"
    color1 "blueviolet"
    color2 "NA"
    drugName "RTI-55"
    xref "NA"
    name "BRD-A25037258"
    degreetriin 0
    degreetriout 77
    betweennesstri 0
    type "DRUG"
    color "blueviolet"
  ]
  node
  [
    id 722
    id1 722
    id2 NaN
    label1 "BRD-K38197229"
    label2 "NA"
    Redundancy1 1
    Redundancy2 NaN
    grado1 87
    grado2 NaN
    ClusteringRobbinsAlexander1 0.442096447152367
    ClusteringRobbinsAlexander2 NaN
    ClusteringDot1 0.29113891220322
    ClusteringDot2 NaN
    type1 "DRUG"
    type2 "NA"
    color1 "blueviolet"
    color2 "NA"
    drugName "bumetanide"
    xref "NA"
    name "BRD-K38197229"
    degreetriin 0
    degreetriout 87
    betweennesstri 0
    type "DRUG"
    color "blueviolet"
  ]
  node
  [
    id 723
    id1 723
    id2 NaN
    label1 "BRD-A26334849"
    label2 "NA"
    Redundancy1 0.998947368421053
    Redundancy2 NaN
    grado1 76
    grado2 NaN
    ClusteringRobbinsAlexander1 0.442096447152367
    ClusteringRobbinsAlexander2 NaN
    ClusteringDot1 0.268308378825617
    ClusteringDot2 NaN
    type1 "DRUG"
    type2 "NA"
    color1 "blueviolet"
    color2 "NA"
    drugName "propafenone"
    xref "NA"
    name "BRD-A26334849"
    degreetriin 0
    degreetriout 76
    betweennesstri 0
    type "DRUG"
    color "blueviolet"
  ]
  node
  [
    id 724
    id1 724
    id2 NaN
    label1 "BRD-K34608650"
    label2 "NA"
    Redundancy1 1
    Redundancy2 NaN
    grado1 83
    grado2 NaN
    ClusteringRobbinsAlexander1 0.442096447152367
    ClusteringRobbinsAlexander2 NaN
    ClusteringDot1 0.32320207166036
    ClusteringDot2 NaN
    type1 "DRUG"
    type2 "NA"
    color1 "blueviolet"
    color2 "NA"
    drugName "GP-2a"
    xref "NA"
    name "BRD-K34608650"
    degreetriin 0
    degreetriout 83
    betweennesstri 0
    type "DRUG"
    color "blueviolet"
  ]
  node
  [
    id 725
    id1 725
    id2 300
    label1 "GO:0032733"
    label2 "300"
    Redundancy1 1
    Redundancy2 0
    grado1 1105
    grado2 1
    ClusteringRobbinsAlexander1 0.442096447152367
    ClusteringRobbinsAlexander2 0.0257589696412144
    ClusteringDot1 0.131851976061958
    ClusteringDot2 0.9375
    type1 "GO"
    type2 "GO"
    color1 "cornflowerblue"
    color2 "cornflowerblue"
    drugName "NA"
    xref "GO:0032733"
    name "GO:0032733"
    degreetriin 1105
    degreetriout 1
    betweennesstri 798.733333333335
    type "GO"
    color "cornflowerblue"
  ]
  node
  [
    id 726
    id1 726
    id2 NaN
    label1 "BRD-K82248240"
    label2 "NA"
    Redundancy1 1
    Redundancy2 NaN
    grado1 79
    grado2 NaN
    ClusteringRobbinsAlexander1 0.442096447152367
    ClusteringRobbinsAlexander2 NaN
    ClusteringDot1 0.275971336753537
    ClusteringDot2 NaN
    type1 "DRUG"
    type2 "NA"
    color1 "blueviolet"
    color2 "NA"
    drugName "SA-1925246"
    xref "NA"
    name "BRD-K82248240"
    degreetriin 0
    degreetriout 79
    betweennesstri 0
    type "DRUG"
    color "blueviolet"
  ]
  node
  [
    id 727
    id1 727
    id2 302
    label1 "GO:0032645"
    label2 "302"
    Redundancy1 1
    Redundancy2 0
    grado1 596
    grado2 1
    ClusteringRobbinsAlexander1 0.442096447152367
    ClusteringRobbinsAlexander2 0.0257589696412144
    ClusteringDot1 0.0939717092616455
    ClusteringDot2 0.638888888888889
    type1 "GO"
    type2 "GO"
    color1 "cornflowerblue"
    color2 "cornflowerblue"
    drugName "NA"
    xref "GO:0032645"
    name "GO:0032645"
    degreetriin 596
    degreetriout 1
    betweennesstri 236.100000000001
    type "GO"
    color "cornflowerblue"
  ]
  node
  [
    id 728
    id1 728
    id2 NaN
    label1 "BRD-M73371355"
    label2 "NA"
    Redundancy1 1
    Redundancy2 NaN
    grado1 85
    grado2 NaN
    ClusteringRobbinsAlexander1 0.442096447152367
    ClusteringRobbinsAlexander2 NaN
    ClusteringDot1 0.266237098858884
    ClusteringDot2 NaN
    type1 "DRUG"
    type2 "NA"
    color1 "blueviolet"
    color2 "NA"
    drugName "apomorphine"
    xref "NA"
    name "BRD-M73371355"
    degreetriin 0
    degreetriout 85
    betweennesstri 0
    type "DRUG"
    color "blueviolet"
  ]
  node
  [
    id 729
    id1 729
    id2 NaN
    label1 "BRD-K71671265"
    label2 "NA"
    Redundancy1 1
    Redundancy2 NaN
    grado1 79
    grado2 NaN
    ClusteringRobbinsAlexander1 0.442096447152367
    ClusteringRobbinsAlexander2 NaN
    ClusteringDot1 0.263413342924225
    ClusteringDot2 NaN
    type1 "DRUG"
    type2 "NA"
    color1 "blueviolet"
    color2 "NA"
    drugName "JAS07-002"
    xref "NA"
    name "BRD-K71671265"
    degreetriin 0
    degreetriout 79
    betweennesstri 0
    type "DRUG"
    color "blueviolet"
  ]
  node
  [
    id 730
    id1 730
    id2 428
    label1 "GO:0021782"
    label2 "428"
    Redundancy1 1
    Redundancy2 0
    grado1 1059
    grado2 1
    ClusteringRobbinsAlexander1 0.442096447152367
    ClusteringRobbinsAlexander2 0.0257589696412144
    ClusteringDot1 0.131151624173041
    ClusteringDot2 0.866666666666667
    type1 "GO"
    type2 "GO"
    color1 "cornflowerblue"
    color2 "cornflowerblue"
    drugName "NA"
    xref "GO:0021782"
    name "GO:0021782"
    degreetriin 1059
    degreetriout 1
    betweennesstri 390.899999999998
    type "GO"
    color "cornflowerblue"
  ]
  node
  [
    id 731
    id1 731
    id2 NaN
    label1 "BRD-K33818169"
    label2 "NA"
    Redundancy1 1
    Redundancy2 NaN
    grado1 34
    grado2 NaN
    ClusteringRobbinsAlexander1 0.442096447152367
    ClusteringRobbinsAlexander2 NaN
    ClusteringDot1 0.217143095931109
    ClusteringDot2 NaN
    type1 "DRUG"
    type2 "NA"
    color1 "blueviolet"
    color2 "NA"
    drugName "GW-3965"
    xref "NA"
    name "BRD-K33818169"
    degreetriin 0
    degreetriout 34
    betweennesstri 0
    type "DRUG"
    color "blueviolet"
  ]
  node
  [
    id 732
    id1 732
    id2 NaN
    label1 "BRD-K08372451"
    label2 "NA"
    Redundancy1 1
    Redundancy2 NaN
    grado1 84
    grado2 NaN
    ClusteringRobbinsAlexander1 0.442096447152367
    ClusteringRobbinsAlexander2 NaN
    ClusteringDot1 0.22650256480588
    ClusteringDot2 NaN
    type1 "DRUG"
    type2 "NA"
    color1 "blueviolet"
[truncated: 24,636,469 more chars]
